# Supplementary material for: Bis(trimethyl­phenyl­ammonium) hexa­[bromido/chlorido(0.792/0.208)]stannate(IV)
Source: Acta Crystallogr Sect E Struct Rep Online. 2010 Mar 3;66(Pt 4):m353. doi: 10.1107/S160053681000680X (PMC2983897; doi:10.1107/S160053681000680X)
Supplement: Supplementary file 1 [file e-66-0m353-sup1.cif]

##############################################################################
###                                                                        ###
###        Electronic paper (Acta Crystallographica Section E)             ###
###                                                                        ###
##############################################################################
#                                                                            #
# This CIF contains the data in a paper accepted for publication in Acta     #
# Crystallographica Section E. It conforms to the requirements of Notes      #
# for Authors for Section E, and has been peer reviewed under the auspices   #
# of the IUCr Commission on Journals.                                        #
#                                                                            #
# Full details of the Crystallographic Information File format               #
# are given in the paper "The Crystallographic Information File (CIF):       #
# a New Standard Archive File for Crystallography" by S. R. Hall, F. H.      #
# Allen and I. D. Brown [Acta Cryst. (1991), A47, 655-685].                  #
#                                                                            #
# The current version of the core CIF dictionary is obtainable from          #
# ftp://ftp.iucr.org/pub/cif_core.dic. The current version number is 2.4.    #
#                                                                            #
# Software is freely available for graphical display of the structure(s) in  #
# this CIF.  For information consult the CIF home page http://www.iucr.org/  #
# cif/home.html                                                              #
#                                                                            #
# This file may be used for bona fide research purposes within the           #
# scientific community so long as proper attribution is given to the journal # 
# article from which it was obtained.                                        #
#                                                                            #
##############################################################################
                                             
data_global
_audit_creation_method     SHELXL-97
_journal_date_recd_electronic     2010-02-10
_journal_date_accepted     2010-02-22
_journal_name_full     'Acta Crystallographica, Section E'
_journal_year     2010
_journal_volume     66
_journal_issue      4
_journal_page_first     m353
_journal_page_last     m353
_journal_paper_category     QM
_journal_coeditor_code     HB5336
_publ_contact_author
;
Dr. Seik Weng Ng
Department of Chemistry
University of Malaya
50603 Kuala Lumpur
Malaysia
;
_publ_contact_author_email     seikweng@um.edu.my
_publ_contact_author_fax     '03 7967 4193'
_publ_contact_author_phone     '03 7967 6778'
_publ_section_title
;
Bis(trimethylphenylammonium) hexa[bromido/chlorido(0.792/0.208)]stannate(IV)
;
loop_
    _publ_author_name
    _publ_author_address
    'Lo, Kong Mun'
;
Department of Chemistry
University of Malaya
50603 Kuala Lumpur
Malaysia
;
    'Ng, Seik Weng'
;
Department of Chemistry
University of Malaya
50603 Kuala Lumpur
Malaysia
;
_publ_section_synopsis     .
data_I
_audit_creation_method     SHELXL-97
_chemical_name_systematic
;
Bis(trimethylphenylammonium) hexa[bromido/chlorido(0.792/0.208)]stannate(IV)
;
_chemical_name_common     ?
_chemical_formula_moiety     '2(C9 H14 N +), Br4.75 Cl1.25 Sn1 2-'
_chemical_formula_sum     'C18 H28 Br4.75 Cl1.25 N2 Sn'
_chemical_formula_iupac     '(C9 H14 N)2 [Sn Br4.75 Cl1.25]'
_chemical_formula_weight     815.00
_chemical_melting_point     ?
_symmetry_cell_setting     Monoclinic
_symmetry_space_group_name_H-M     'P 21/c'
_symmetry_space_group_name_Hall     '-P 2ybc'
loop_
    _symmetry_equiv_pos_as_xyz
    'x, y, z'
    '-x, y+1/2, -z+1/2'
    '-x, -y, -z'
    'x, -y-1/2, z-1/2'
_cell_length_a     8.80030(10)
_cell_length_b     10.6362(2)
_cell_length_c     14.2869(2)
_cell_angle_alpha     90.00
_cell_angle_beta     104.4330(10)
_cell_angle_gamma     90.00
_cell_volume     1295.07(3)
_cell_formula_units_Z     2
_cell_measurement_reflns_used     4823
_cell_measurement_theta_min     2.4
_cell_measurement_theta_max     28.2
_cell_measurement_temperature     293(2)
_exptl_crystal_description     Block
_exptl_crystal_colour     Yellow
_exptl_crystal_size_max     0.30
_exptl_crystal_size_mid     0.30
_exptl_crystal_size_min     0.20
_exptl_crystal_density_diffrn     2.090
_exptl_crystal_density_meas     ?
_exptl_crystal_density_method     'not measured'
_exptl_crystal_F_000     775
_exptl_absorpt_coefficient_mu     8.451
_exptl_absorpt_correction_type     Multi-scan
_exptl_absorpt_process_details     '(SADABS; Sheldrick, 1996)'
_exptl_absorpt_correction_T_min     0.1860
_exptl_absorpt_correction_T_max     0.2828
_diffrn_ambient_temperature     293(2)
_diffrn_radiation_type     MoK\a
_diffrn_radiation_wavelength     0.71073
_diffrn_radiation_source     'fine-focus sealed tube'
_diffrn_radiation_monochromator     graphite
_diffrn_measurement_device_type     'Bruker SMART APEX diffractometer'
_diffrn_measurement_method     '\w scans'
_diffrn_detector_area_resol_mean     ?
_diffrn_reflns_number     12094
_diffrn_reflns_av_R_equivalents     0.0225
_diffrn_reflns_av_sigmaI/netI     0.0203
_diffrn_reflns_theta_min     2.39
_diffrn_reflns_theta_max     27.50
_diffrn_reflns_theta_full     27.50
_diffrn_measured_fraction_theta_max     1.000
_diffrn_measured_fraction_theta_full     1.000
_diffrn_reflns_limit_h_min     -11
_diffrn_reflns_limit_h_max     11
_diffrn_reflns_limit_k_min     -13
_diffrn_reflns_limit_k_max     13
_diffrn_reflns_limit_l_min     -18
_diffrn_reflns_limit_l_max     18
_diffrn_standards_number     0
_diffrn_standards_interval_count     0
_diffrn_standards_interval_time     0
_diffrn_standards_decay_%     0
_reflns_number_total     2974
_reflns_number_gt     2507
_reflns_threshold_expression     I>2\s(I)
_refine_ls_structure_factor_coef     Fsqd
_refine_ls_matrix_type     full
_refine_ls_R_factor_all     0.0285
_refine_ls_R_factor_gt     0.0210
_refine_ls_wR_factor_gt     0.0491
_refine_ls_wR_factor_ref     0.0516
_refine_ls_goodness_of_fit_ref     1.008
_refine_ls_restrained_S_all     1.007
_refine_ls_number_reflns     2974
_refine_ls_number_parameters     133
_refine_ls_number_restraints     5
_refine_ls_hydrogen_treatment     constr
_refine_ls_weighting_scheme     calc
_refine_ls_weighting_details
         'calc w=1/[\s^2^(Fo^2^)+(0.0273P)^2^+0.3311P] where P=(Fo^2^+2Fc^2^)/3'
_atom_sites_solution_hydrogens     geom
_atom_sites_solution_primary     direct
_atom_sites_solution_secondary     difmap
_refine_ls_shift/su_max     0.001
_refine_ls_shift/su_mean     0.001
_refine_diff_density_max     0.380
_refine_diff_density_min     -0.578
_refine_ls_extinction_method     none
_refine_ls_extinction_coef     ?
loop_
    _atom_type_symbol
    _atom_type_description
    _atom_type_scat_dispersion_real
    _atom_type_scat_dispersion_imag
    _atom_type_scat_source
    'C' 'C' 0.0033 0.0016
                         'International Tables Vol C Tables 4.2.6.8 and 6.1.1.4'
    'H' 'H' 0.0000 0.0000
                         'International Tables Vol C Tables 4.2.6.8 and 6.1.1.4'
    'N' 'N' 0.0061 0.0033
                         'International Tables Vol C Tables 4.2.6.8 and 6.1.1.4'
    'Cl' 'Cl' 0.1484 0.1585
                         'International Tables Vol C Tables 4.2.6.8 and 6.1.1.4'
    'Br' 'Br' -0.2901 2.4595
                         'International Tables Vol C Tables 4.2.6.8 and 6.1.1.4'
    'Sn' 'Sn' -0.6537 1.4246
                         'International Tables Vol C Tables 4.2.6.8 and 6.1.1.4'
_computing_data_collection     'APEX2 (Bruker, 2009)'
_computing_cell_refinement     'SAINT (Bruker, 2009)'
_computing_data_reduction     'SAINT (Bruker, 2009)'
_computing_structure_solution     'SHELXS97 (Sheldrick, 2008)'
_computing_structure_refinement     'SHELXL97 (Sheldrick, 2008)'
_computing_molecular_graphics     'X-SEED (Barbour, 2001)'
_computing_publication_material     'publCIF (Westrip, 2010)'
loop_
    _atom_site_type_symbol
    _atom_site_label
    _atom_site_fract_x
    _atom_site_fract_y
    _atom_site_fract_z
    _atom_site_U_iso_or_equiv
    _atom_site_adp_type
    _atom_site_calc_flag
    _atom_site_refinement_flags
    _atom_site_occupancy
    _atom_site_disorder_assembly
    _atom_site_disorder_group
    Sn Sn1 0.5000 0.5000 0.5000 0.02940(7) Uani d S 1 . .
    Br Br1 0.79909(3) 0.50477(3) 0.52754(2) 0.04523(11) Uani d P 0.7415(13) . .
    Br Br2 0.50568(4) 0.71415(3) 0.58689(2) 0.04665(11) Uani d P 0.8514(14) . .
    Br Br3 0.53087(4) 0.38474(3) 0.66315(2) 0.04326(11) Uani d P 0.7821(14) . .
    Cl Cl1 0.79909(3) 0.50477(3) 0.52754(2) 0.04523(11) Uani d P 0.2585(14) . .
    Cl Cl2 0.50568(4) 0.71415(3) 0.58689(2) 0.04665(11) Uani d P 0.1486(14) . .
    Cl Cl3 0.53087(4) 0.38474(3) 0.66315(2) 0.04326(11) Uani d P 0.2179(14) . .
    N N1 0.8193(2) 0.0359(2) 0.70182(15) 0.0404(5) Uani d . 1 . .
    C C1 0.9413(3) 0.0799(2) 0.65257(17) 0.0354(5) Uani d . 1 . .
    C C2 0.8999(3) 0.1456(3) 0.5678(2) 0.0586(8) Uani d . 1 . .
    H H2 0.7949 0.1610 0.5382 0.070 Uiso calc R 1 . .
    C C3 1.0162(4) 0.1887(3) 0.5271(3) 0.0689(10) Uani d . 1 . .
    H H3 0.9879 0.2330 0.4692 0.083 Uiso calc R 1 . .
    C C4 1.1700(4) 0.1687(3) 0.5682(2) 0.0564(8) Uani d . 1 . .
    H H4 1.2466 0.1978 0.5390 0.068 Uiso calc R 1 . .
    C C5 1.2101(4) 0.1053(3) 0.6533(2) 0.0636(9) Uani d . 1 . .
    H H5 1.3155 0.0919 0.6831 0.076 Uiso calc R 1 . .
    C C6 1.0965(3) 0.0603(3) 0.6963(2) 0.0566(8) Uani d . 1 . .
    H H6 1.1253 0.0170 0.7546 0.068 Uiso calc R 1 . .
    C C7 0.8529(4) -0.0962(3) 0.7393(3) 0.0619(9) Uani d . 1 . .
    H H7A 0.8527 -0.1518 0.6864 0.093 Uiso calc R 1 . .
    H H7B 0.7735 -0.1221 0.7708 0.093 Uiso calc R 1 . .
    H H7C 0.9537 -0.0988 0.7847 0.093 Uiso calc R 1 . .
    C C8 0.8202(4) 0.1222(3) 0.7851(2) 0.0636(9) Uani d . 1 . .
    H H8A 0.9203 0.1176 0.8310 0.095 Uiso calc R 1 . .
    H H8B 0.7393 0.0973 0.8156 0.095 Uiso calc R 1 . .
    H H8C 0.8015 0.2069 0.7618 0.095 Uiso calc R 1 . .
    C C9 0.6576(3) 0.0366(3) 0.6359(2) 0.0567(8) Uani d . 1 . .
    H H9A 0.6272 0.1215 0.6175 0.085 Uiso calc R 1 . .
    H H9B 0.5852 0.0008 0.6689 0.085 Uiso calc R 1 . .
    H H9C 0.6569 -0.0122 0.5793 0.085 Uiso calc R 1 . .
loop_
    _atom_site_aniso_label
    _atom_site_aniso_U_11
    _atom_site_aniso_U_22
    _atom_site_aniso_U_33
    _atom_site_aniso_U_12
    _atom_site_aniso_U_13
    _atom_site_aniso_U_23
    Sn1 0.02718(11) 0.02958(12) 0.03066(12) -0.00216(9) 0.00577(8) -0.00056(9)
    Br1 0.02788(16) 0.0596(2) 0.04703(19) -0.00311(13) 0.00721(13) 0.00024(14)
    Br2 0.05446(19) 0.03536(16) 0.04899(19) -0.00321(13) 0.01072(14)
                                                                    -0.00974(12)
    Br3 0.04800(18) 0.04521(18) 0.03699(17) 0.00217(13) 0.01141(13) 0.00745(13)
    Cl1 0.02788(16) 0.0596(2) 0.04703(19) -0.00311(13) 0.00721(13) 0.00024(14)
    Cl2 0.05446(19) 0.03536(16) 0.04899(19) -0.00321(13) 0.01072(14)
                                                                    -0.00974(12)
    Cl3 0.04800(18) 0.04521(18) 0.03699(17) 0.00217(13) 0.01141(13) 0.00745(13)
    N1 0.0381(11) 0.0413(12) 0.0425(12) 0.0010(9) 0.0116(9) 0.0063(10)
    C1 0.0365(13) 0.0337(12) 0.0367(13) -0.0019(10) 0.0107(10) -0.0008(10)
    C2 0.0461(16) 0.064(2) 0.0621(19) 0.0077(15) 0.0071(14) 0.0280(16)
    C3 0.075(2) 0.071(2) 0.064(2) -0.0009(18) 0.0238(18) 0.0325(18)
    C4 0.0603(19) 0.0526(18) 0.064(2) -0.0082(15) 0.0306(16) 0.0018(15)
    C5 0.0394(15) 0.086(2) 0.068(2) 0.0031(16) 0.0184(15) 0.0090(18)
    C6 0.0422(15) 0.081(2) 0.0456(16) 0.0065(15) 0.0101(13) 0.0173(16)
    C7 0.0571(18) 0.0496(18) 0.082(2) 0.0043(14) 0.0235(17) 0.0281(16)
    C8 0.069(2) 0.077(2) 0.0519(18) 0.0022(17) 0.0294(16) -0.0079(16)
    C9 0.0356(14) 0.0623(19) 0.068(2) -0.0023(13) 0.0049(14) 0.0087(16)
loop_
    _geom_bond_atom_site_label_1
    _geom_bond_atom_site_label_2
    _geom_bond_site_symmetry_2
    _geom_bond_distance
    _geom_bond_publ_flag
    Sn1 Cl1 3_666 2.5630(3) ?
    Sn1 Br1 3_666 2.5630(3) ?
    Sn1 Br1 . 2.5630(3) y
    Sn1 Cl3 3_666 2.5874(3) ?
    Sn1 Br3 3_666 2.5874(3) ?
    Sn1 Br2 . 2.5886(3) y
    Sn1 Br3 . 2.5874(3) y
    Sn1 Br2 3_666 2.5886(3) ?
    Sn1 Cl2 3_666 2.5886(3) ?
    N1 C8 . 1.501(4) ?
    N1 C1 . 1.498(3) ?
    N1 C9 . 1.498(3) ?
    N1 C7 . 1.506(4) ?
    C1 C6 . 1.368(4) ?
    C1 C2 . 1.367(4) ?
    C2 C3 . 1.375(4) ?
    C2 H2 . 0.9300 ?
    C3 C4 . 1.352(4) ?
    C3 H3 . 0.9300 ?
    C4 C5 . 1.357(5) ?
    C4 H4 . 0.9300 ?
    C5 C6 . 1.383(4) ?
    C5 H5 . 0.9300 ?
    C6 H6 . 0.9300 ?
    C7 H7A . 0.9600 ?
    C7 H7B . 0.9600 ?
    C7 H7C . 0.9600 ?
    C8 H8A . 0.9600 ?
    C8 H8B . 0.9600 ?
    C8 H8C . 0.9600 ?
    C9 H9A . 0.9600 ?
    C9 H9B . 0.9600 ?
    C9 H9C . 0.9600 ?
loop_
    _geom_angle_atom_site_label_1
    _geom_angle_atom_site_label_2
    _geom_angle_atom_site_label_3
    _geom_angle_site_symmetry_1
    _geom_angle_site_symmetry_3
    _geom_angle
    _geom_angle_publ_flag
    Cl1 Sn1 Br1 3_666 3_666 0.00(2) ?
    Cl1 Sn1 Br1 3_666 . 180.000(15) ?
    Br1 Sn1 Br1 3_666 . 180.000(15) ?
    Cl1 Sn1 Cl3 3_666 3_666 89.879(10) ?
    Br1 Sn1 Cl3 3_666 3_666 89.879(10) ?
    Br1 Sn1 Cl3 . 3_666 90.121(10) ?
    Cl1 Sn1 Br3 3_666 3_666 89.879(10) ?
    Br1 Sn1 Br3 3_666 3_666 89.879(10) ?
    Br1 Sn1 Br3 . 3_666 90.121(10) ?
    Cl3 Sn1 Br3 3_666 3_666 0.000(6) ?
    Cl1 Sn1 Br3 3_666 . 90.121(10) ?
    Br1 Sn1 Br3 3_666 . 90.121(10) ?
    Br1 Sn1 Br3 . . 89.879(10) ?
    Cl3 Sn1 Br3 3_666 . 180.0 ?
    Br3 Sn1 Br3 3_666 . 180.0 ?
    Cl1 Sn1 Br2 3_666 . 89.277(10) ?
    Br1 Sn1 Br2 3_666 . 89.277(10) ?
    Br1 Sn1 Br2 . . 90.723(10) ?
    Cl3 Sn1 Br2 3_666 . 90.014(10) ?
    Br3 Sn1 Br2 3_666 . 90.014(10) ?
    Br3 Sn1 Br2 . . 89.986(10) ?
    Cl1 Sn1 Br2 3_666 3_666 90.723(10) ?
    Br1 Sn1 Br2 3_666 3_666 90.723(10) ?
    Br1 Sn1 Br2 . 3_666 89.277(10) ?
    Cl3 Sn1 Br2 3_666 3_666 89.986(10) ?
    Br3 Sn1 Br2 3_666 3_666 89.986(10) ?
    Br3 Sn1 Br2 . 3_666 90.014(10) ?
    Br2 Sn1 Br2 . 3_666 180.0 ?
    Cl1 Sn1 Cl2 3_666 3_666 90.723(10) ?
    Br1 Sn1 Cl2 3_666 3_666 90.723(10) ?
    Br1 Sn1 Cl2 . 3_666 89.277(10) ?
    Cl3 Sn1 Cl2 3_666 3_666 89.986(10) ?
    Br3 Sn1 Cl2 3_666 3_666 89.986(10) ?
    Br3 Sn1 Cl2 . 3_666 90.014(10) ?
    Br2 Sn1 Cl2 . 3_666 180.0 ?
    Br2 Sn1 Cl2 3_666 3_666 0.000(6) ?
    C8 N1 C1 . . 108.6(2) ?
    C8 N1 C9 . . 108.1(2) ?
    C1 N1 C9 . . 112.5(2) ?
    C8 N1 C7 . . 109.1(2) ?
    C1 N1 C7 . . 111.0(2) ?
    C9 N1 C7 . . 107.4(2) ?
    C6 C1 C2 . . 119.8(2) ?
    C6 C1 N1 . . 119.2(2) ?
    C2 C1 N1 . . 120.8(2) ?
    C1 C2 C3 . . 118.9(3) ?
    C1 C2 H2 . . 120.6 ?
    C3 C2 H2 . . 120.6 ?
    C4 C3 C2 . . 122.3(3) ?
    C4 C3 H3 . . 118.9 ?
    C2 C3 H3 . . 118.9 ?
    C3 C4 C5 . . 118.4(3) ?
    C3 C4 H4 . . 120.8 ?
    C5 C4 H4 . . 120.8 ?
    C4 C5 C6 . . 121.0(3) ?
    C4 C5 H5 . . 119.5 ?
    C6 C5 H5 . . 119.5 ?
    C1 C6 C5 . . 119.6(3) ?
    C1 C6 H6 . . 120.2 ?
    C5 C6 H6 . . 120.2 ?
    N1 C7 H7A . . 109.5 ?
    N1 C7 H7B . . 109.5 ?
    H7A C7 H7B . . 109.5 ?
    N1 C7 H7C . . 109.5 ?
    H7A C7 H7C . . 109.5 ?
    H7B C7 H7C . . 109.5 ?
    N1 C8 H8A . . 109.5 ?
    N1 C8 H8B . . 109.5 ?
    H8A C8 H8B . . 109.5 ?
    N1 C8 H8C . . 109.5 ?
    H8A C8 H8C . . 109.5 ?
    H8B C8 H8C . . 109.5 ?
    N1 C9 H9A . . 109.5 ?
    N1 C9 H9B . . 109.5 ?
    H9A C9 H9B . . 109.5 ?
    N1 C9 H9C . . 109.5 ?
    H9A C9 H9C . . 109.5 ?
    H9B C9 H9C . . 109.5 ?
loop_
    _geom_torsion_atom_site_label_1
    _geom_torsion_atom_site_label_2
    _geom_torsion_atom_site_label_3
    _geom_torsion_atom_site_label_4
    _geom_torsion_site_symmetry_1
    _geom_torsion_site_symmetry_2
    _geom_torsion_site_symmetry_3
    _geom_torsion_site_symmetry_4
    _geom_torsion
    _geom_torsion_publ_flag
    C8 N1 C1 C6 . . . . 73.7(3) ?
    C9 N1 C1 C6 . . . . -166.6(3) ?
    C7 N1 C1 C6 . . . . -46.2(4) ?
    C8 N1 C1 C2 . . . . -102.3(3) ?
    C9 N1 C1 C2 . . . . 17.4(4) ?
    C7 N1 C1 C2 . . . . 137.8(3) ?
    C6 C1 C2 C3 . . . . 1.4(5) ?
    N1 C1 C2 C3 . . . . 177.3(3) ?
    C1 C2 C3 C4 . . . . -0.3(6) ?
    C2 C3 C4 C5 . . . . -0.8(6) ?
    C3 C4 C5 C6 . . . . 1.0(5) ?
    C2 C1 C6 C5 . . . . -1.2(5) ?
    N1 C1 C6 C5 . . . . -177.3(3) ?
    C4 C5 C6 C1 . . . . 0.0(5) ?
