# Supplementary material for: Bis(trimethyl­phenyl­ammonium) hexa­[bromido/chlorido(0.792/0.208)]stannate(IV)
Source: Acta Crystallogr Sect E Struct Rep Online. 2010 Mar 3;66(Pt 4):m353. doi: 10.1107/S160053681000680X (PMC2983897; doi:10.1107/S160053681000680X)
Supplement: Supplementary file 2 [file e-66-0m353-Isup2.hkl]

# 
# h,k,l, Fc-squared, Fo-squared, sigma(Fo-squared) and status flag 
# 
data_I
_shelx_title '  P21/c' 
_shelx_refln_list_code          4 
_shelx_F_calc_maximum      355.83 
_exptl_crystal_F_000       775.00 
_reflns_d_resolution_high  0.7696 
 
loop_ 
 _symmetry_equiv_pos_as_xyz 
 'x, y, z' 
 '-x, y+1/2, -z+1/2' 
 '-x, -y, -z' 
 'x, -y-1/2, z-1/2' 
 
_cell_length_a     8.8003 
_cell_length_b    10.6362 
_cell_length_c    14.2869 
_cell_angle_alpha  90.000 
_cell_angle_beta  104.433 
_cell_angle_gamma  90.000 
 
_shelx_F_squared_multiplier     1.000 
 
loop_ 
 _refln_index_h 
 _refln_index_k 
 _refln_index_l 
 _refln_F_squared_calc 
 _refln_F_squared_meas 
 _refln_F_squared_sigma 
 _refln_observed_status 
   1   0   0    30073.67    26844.00    298.56 o 
   2   0   0    31449.59    29249.72    324.39 o 
   3   0   0   126614.75   101334.25   1121.75 o 
   4   0   0    38385.05    36982.07    408.75 o 
   5   0   0     5096.58     5076.13     61.68 o 
   6   0   0    20554.37    20924.25    235.93 o 
   7   0   0    17507.96    17764.14    289.57 o 
   8   0   0      390.15      393.63     46.47 o 
   9   0   0      869.19      873.39     38.22 o 
  10   0   0     3111.97     3140.04     76.06 o 
  11   0   0      136.10      132.57     30.59 o 
   1   1   0        1.93       19.47      2.91 o 
   2   1   0      820.52      824.80     12.71 o 
   3   1   0     1254.45     1330.50     16.90 o 
   4   1   0      112.90      116.94      5.33 o 
   5   1   0      578.75      627.02     10.96 o 
   6   1   0      434.83      447.07     10.88 o 
   7   1   0      187.21      191.69      9.81 o 
   8   1   0      192.06      208.66     19.19 o 
   9   1   0       44.77       69.02     15.22 o 
  10   1   0       56.04       65.38     18.16 o 
  11   1   0        0.97        5.77     19.46 o 
   0   2   0    24578.23    23719.32    296.19 o 
   1   2   0      910.38     1041.33     13.01 o 
   2   2   0     8969.06     9538.93     87.93 o 
   3   2   0     6057.18     6340.53     60.54 o 
   4   2   0      114.14      144.13     10.89 o 
   5   2   0     2626.88     2624.60     29.68 o 
   6   2   0      672.75      653.97     14.07 o 
   7   2   0     3009.16     2994.46     35.72 o 
   8   2   0      657.33      627.73     26.01 o 
   9   2   0        6.01        1.45     14.39 o 
  10   2   0     1048.22     1025.35     41.65 o 
   1   3   0      239.12      241.74      5.08 o 
   2   3   0     1947.53     2041.98     21.98 o 
   3   3   0     2782.05     2962.41     31.38 o 
   4   3   0     1003.87      988.30     15.30 o 
   5   3   0     1957.66     1997.59     27.25 o 
   6   3   0     1314.56     1311.50     20.35 o 
   7   3   0     1759.38     1754.47     25.59 o 
   8   3   0      467.38      486.60     27.21 o 
   9   3   0      496.88      496.71     22.61 o 
  10   3   0      339.32      325.47     22.72 o 
   0   4   0     8043.96     7945.73    103.36 o 
   1   4   0     2907.67     2993.53     54.93 o 
   2   4   0       17.83       31.14      4.25 o 
   3   4   0     7014.37     6808.51     65.65 o 
   4   4   0     5764.55     5730.51     64.50 o 
   5   4   0        7.74       17.29      7.17 o 
   6   4   0     4483.74     4392.08     52.33 o 
   7   4   0     6036.16     6036.11     63.87 o 
   8   4   0      338.32      356.99     18.52 o 
   9   4   0      742.49      731.80     26.12 o 
  10   4   0     2509.88     2605.88     57.15 o 
   1   5   0       20.94       10.62      4.09 o 
   2   5   0        1.29       22.51     17.14 o 
   3   5   0      400.32      395.20     12.19 o 
   4   5   0      280.39      269.96      9.52 o 
   5   5   0      564.33      558.38     16.00 o 
   6   5   0      405.36      418.35     16.70 o 
   7   5   0        6.40        3.33     10.77 o 
   8   5   0      333.36      339.30     28.26 o 
   9   5   0       12.54       25.61     19.19 o 
  10   5   0        7.88       31.52     29.88 o 
   0   6   0     5361.69     5464.37     75.39 o 
   1   6   0       86.08      103.27      7.20 o 
   2   6   0      583.94      551.16     13.85 o 
   3   6   0     3837.51     3730.35     43.42 o 
   4   6   0     1418.92     1391.62     24.29 o 
   5   6   0      355.76      366.49     16.55 o 
   6   6   0     1506.84     1490.10     30.34 o 
   7   6   0     1881.95     1883.20     36.19 o 
   8   6   0       14.38      -14.23     17.09 o 
   9   6   0      120.28       79.43     21.36 o 
   1   7   0       95.09       96.65      6.84 o 
   2   7   0      124.64      124.70      7.87 o 
   3   7   0      577.22      581.65     13.72 o 
   4   7   0      786.74      825.54     17.93 o 
   5   7   0     1253.65     1215.82     27.46 o 
   6   7   0      385.41      351.65     17.87 o 
   7   7   0      393.01      401.27     20.04 o 
   8   7   0      293.45      285.88     19.98 o 
   9   7   0       80.88      151.23     46.04 o 
   0   8   0    10179.83     9982.76    133.84 o 
   1   8   0     4333.09     4334.15     45.74 o 
   2   8   0      881.89      821.36     34.65 o 
   3   8   0     7764.95     7538.11     83.21 o 
   4   8   0     3260.21     3264.36     43.95 o 
   5   8   0      142.20      158.36     13.50 o 
   6   8   0     1387.49     1398.90     37.10 o 
   7   8   0     1544.56     1589.55    106.83 o 
   8   8   0       32.34       47.52     20.52 o 
   9   8   0       58.27       62.39     31.01 o 
   1   9   0       46.00       36.00      8.61 o 
   2   9   0       13.04       24.45      8.84 o 
   3   9   0      138.31      165.47     17.08 o 
   4   9   0       70.03       76.77     12.67 o 
   5   9   0        2.07       -4.06     14.22 o 
   6   9   0      238.85      273.06     51.63 o 
   7   9   0       62.91       59.04     25.62 o 
   8   9   0       18.79       43.96     22.54 o 
   0  10   0     8675.31     8670.22    185.08 o 
   1  10   0     3982.53     3916.85     73.90 o 
   2  10   0     2605.83     2719.30     39.50 o 
   3  10   0     5572.52     5557.91     75.28 o 
   4  10   0     3678.55     3642.10     56.47 o 
   5  10   0      637.49      588.32     24.74 o 
   6  10   0     1569.34     1508.49     53.98 o 
   7  10   0     1294.05     1230.98    102.04 o 
   1  11   0        0.94       12.52     13.53 o 
   2  11   0       91.92      102.53     19.11 o 
   3  11   0      107.27       81.85     17.23 o 
   4  11   0       99.68      136.30     18.46 o 
   5  11   0       25.47       17.63     17.79 o 
   6  11   0      189.87      222.69     32.15 o 
   0  12   0        6.78       36.80     33.08 o 
   1  12   0      409.82      451.12     42.74 o 
   2  12   0      322.03      302.42     31.34 o 
   3  12   0        3.24       15.61     17.07 o 
   4  12   0        9.18       24.53     19.69 o 
   5  12   0       98.32       56.21     28.51 o 
   1  13   0       18.34       17.13     27.35 o 
   2  13   0       37.62       27.70     28.76 o 
   3  13   0       28.44       10.35     27.50 o 
 -11   1   1      751.12      833.42     30.94 o 
 -10   1   1     2996.74     2848.27     49.53 o 
  -9   1   1      748.59      748.24     25.45 o 
  -8   1   1     1673.59     1685.67     32.27 o 
  -7   1   1    10029.00    10024.36     90.41 o 
  -6   1   1    10894.11    11143.84     98.55 o 
  -5   1   1     4238.38     4279.89     43.70 o 
  -4   1   1    31225.24    30763.68    304.72 o 
  -3   1   1    44626.93    42217.61    377.76 o 
  -2   1   1     9202.86     9092.22     83.01 o 
  -1   1   1    18740.96    18538.16    143.58 o 
   0   1   1    36584.36    33666.36    327.76 o 
   1   1   1    28175.54    26616.67    237.34 o 
   2   1   1     1013.92     1024.50     12.04 o 
   3   1   1    29543.54    28972.00    261.75 o 
   4   1   1     8519.48     8887.76     84.03 o 
   5   1   1      813.33      806.99     14.43 o 
   6   1   1     2366.73     2319.47     25.75 o 
   7   1   1     3954.79     4104.57     57.57 o 
   8   1   1      286.59      289.45     17.19 o 
   9   1   1      146.34      137.87     17.46 o 
  10   1   1     1485.72     1522.13     37.10 o 
 -11   2   1       64.21       54.45     19.53 o 
 -10   2   1      283.46      296.36     21.41 o 
  -9   2   1      275.21      269.06     17.85 o 
  -8   2   1       13.97       20.19     12.31 o 
  -7   2   1     1090.89     1049.59     17.23 o 
  -6   2   1      148.77      168.31      8.44 o 
  -5   2   1       13.39       25.67      5.95 o 
  -4   2   1       61.79       72.03      5.08 o 
  -3   2   1      547.68      591.81     10.34 o 
  -2   2   1     3437.21     3469.85     37.26 o 
  -1   2   1     6291.19     6618.73     60.46 o 
   0   2   1      214.75      252.80     13.22 o 
   1   2   1    11279.94    11318.00     94.08 o 
   2   2   1     5944.07     5983.81     70.04 o 
   3   2   1     1197.38     1196.55     32.33 o 
   4   2   1     3555.71     3763.24     38.88 o 
   5   2   1     1313.41     1271.76     18.18 o 
   6   2   1      563.35      583.47     12.15 o 
   7   2   1       25.37       35.72     11.49 o 
   8   2   1       69.54       46.13     21.01 o 
   9   2   1       14.95       11.67     15.02 o 
  10   2   1       18.32        4.81     18.02 o 
 -10   3   1     1069.20     1073.86     32.89 o 
  -9   3   1       98.14      105.66     15.63 o 
  -8   3   1      376.08      365.78     13.87 o 
  -7   3   1      711.10      734.06     16.64 o 
  -6   3   1       51.76       74.57      8.20 o 
  -5   3   1     4642.21     4548.25     47.31 o 
  -4   3   1      260.56      253.16      8.82 o 
  -3   3   1     3044.04     3049.48     39.06 o 
  -2   3   1    10503.52    10877.13     92.31 o 
  -1   3   1     4137.91     4373.63     41.41 o 
   0   3   1    14364.37    14354.69    142.21 o 
   1   3   1     3409.01     3719.04     35.77 o 
   2   3   1      268.38      329.89     20.11 o 
   3   3   1     8670.65     8658.73     90.06 o 
   4   3   1     3147.87     3225.73     38.24 o 
   5   3   1      630.63      680.33     14.48 o 
   6   3   1     2676.09     2709.56     33.86 o 
   7   3   1     4807.15     4948.37     67.84 o 
   8   3   1       18.33       15.37     13.62 o 
   9   3   1      488.99      484.43     23.72 o 
  10   3   1     2188.80     2240.46     46.19 o 
 -10   4   1       13.99       15.92     20.49 o 
  -9   4   1        1.08       16.72     17.64 o 
  -8   4   1       28.46        7.43     11.10 o 
  -7   4   1        6.09       23.76     10.79 o 
  -6   4   1        7.37       22.01      9.67 o 
  -5   4   1      154.20      158.02      9.55 o 
  -4   4   1      871.55      888.19     19.11 o 
  -3   4   1      848.67      867.89     12.10 o 
  -2   4   1     1456.27     1532.92     18.24 o 
  -1   4   1     6336.57     6667.90     62.60 o 
   0   4   1      669.47      718.76     12.42 o 
   1   4   1     2212.90     2334.03     25.59 o 
   2   4   1     4449.43     4679.89     55.89 o 
   3   4   1     3328.86     3325.59     32.59 o 
   4   4   1     1689.16     1748.77     43.49 o 
   5   4   1     1447.89     1418.99     22.86 o 
   6   4   1     1750.56     1759.75     34.36 o 
   7   4   1       17.81        9.54      9.25 o 
   8   4   1      512.58      474.34     20.68 o 
   9   4   1      154.01      150.77     18.52 o 
  10   4   1       54.58       36.96     19.35 o 
 -10   5   1     1815.02     1988.71     60.57 o 
  -9   5   1      270.10      267.76     22.76 o 
  -8   5   1       12.24        4.62     11.97 o 
  -7   5   1     5050.29     5091.13     68.63 o 
  -6   5   1     1484.19     1478.78     27.64 o 
  -5   5   1       21.51       20.78      7.69 o 
  -4   5   1     5388.77     5333.15     50.25 o 
  -3   5   1    13370.44    13369.18    124.23 o 
  -2   5   1        3.59       13.95      4.55 o 
  -1   5   1     6846.86     7105.44     67.40 o 
   0   5   1    22295.95    22194.99    198.43 o 
   1   5   1     5033.77     5095.60     49.41 o 
   2   5   1     5521.84     5592.12     74.85 o 
   3   5   1    21937.43    21510.38    237.16 o 
   4   5   1    11367.43    11243.62    128.95 o 
   5   5   1     2490.25     2515.80     50.16 o 
   6   5   1     7435.00     7412.47     75.95 o 
   7   5   1     8389.18     8324.03    122.90 o 
   8   5   1     1194.86     1231.58     31.35 o 
   9   5   1     1328.27     1435.17     40.93 o 
  10   5   1     2469.65     2566.80    105.92 o 
 -10   6   1       25.11       18.79     54.27 o 
  -9   6   1        3.09       17.54     44.82 o 
  -8   6   1       93.70       81.52     12.91 o 
  -7   6   1       17.76       12.81     11.78 o 
  -6   6   1      510.69      501.51     22.93 o 
  -5   6   1      413.65      404.66     13.47 o 
  -4   6   1      187.06      160.26      8.03 o 
  -3   6   1     3663.83     3695.24     39.95 o 
  -2   6   1     3663.19     3594.84     38.22 o 
  -1   6   1     3170.65     3105.22     39.20 o 
   0   6   1    10490.88    10815.17     99.97 o 
   1   6   1     9806.08     9858.36     91.88 o 
   2   6   1     7509.51     7249.34     70.01 o 
   3   6   1     4908.39     4842.77     49.72 o 
   4   6   1     5792.45     5835.09     64.10 o 
   5   6   1     3089.31     3105.73     43.94 o 
   6   6   1     1505.47     1557.34     29.03 o 
   7   6   1     1526.49     1512.65     32.23 o 
   8   6   1      620.64      634.76     28.90 o 
   9   6   1      135.39      130.72     22.51 o 
  -9   7   1       25.20       54.35     30.04 o 
  -8   7   1       42.41       65.91     19.96 o 
  -7   7   1     1464.99     1486.45     33.84 o 
  -6   7   1      196.19      215.48     14.58 o 
  -5   7   1      352.53      360.34     15.39 o 
  -4   7   1     1144.78     1128.74     22.74 o 
  -3   7   1     1247.40     1249.18     19.45 o 
  -2   7   1      503.17      476.83     12.85 o 
  -1   7   1        6.32        2.94      5.90 o 
   0   7   1     2828.24     2795.96     31.23 o 
   1   7   1      204.24      200.32     10.00 o 
   2   7   1      389.75      400.01     12.37 o 
   3   7   1     1208.96     1229.78     22.95 o 
   4   7   1      262.58      260.77     10.75 o 
   5   7   1      876.72      892.41     23.40 o 
   6   7   1      409.38      424.67     27.74 o 
   7   7   1      421.20      415.10     23.22 o 
   8   7   1       91.52      101.15     21.07 o 
   9   7   1       15.97       27.98     33.76 o 
  -9   8   1        7.39      -22.82     45.71 o 
  -8   8   1      199.55      234.03     32.02 o 
  -7   8   1      105.73      147.32     24.29 o 
  -6   8   1        6.93       14.30     17.61 o 
  -5   8   1      135.00      134.22     15.05 o 
  -4   8   1      541.03      533.02     19.26 o 
  -3   8   1       21.82       18.91     10.48 o 
  -2   8   1      180.48      174.38      8.01 o 
  -1   8   1      535.99      539.30     13.65 o 
   0   8   1       12.89        9.17      7.06 o 
   1   8   1        4.11       13.84      7.09 o 
   2   8   1      309.41      326.42     12.48 o 
   3   8   1       42.11       42.38      8.59 o 
   4   8   1       95.80       85.87     11.83 o 
   5   8   1      140.99      156.62     14.97 o 
   6   8   1       71.31      111.82     18.33 o 
   7   8   1      108.17      125.25     19.11 o 
   8   8   1        7.62       19.80     28.33 o 
  -8   9   1      982.57      971.04     46.91 o 
  -7   9   1     4437.91     4405.99    176.56 o 
  -6   9   1     4099.16     4231.71     74.51 o 
  -5   9   1     3062.30     3044.87     58.83 o 
  -4   9   1     8488.22     8201.74    103.09 o 
  -3   9   1    11757.83    11633.40    166.94 o 
  -2   9   1     5676.04     5604.09     77.20 o 
  -1   9   1     7304.11     7262.82     72.18 o 
   0   9   1    15345.41    15154.12    141.00 o 
   1   9   1     4306.26     4344.48     47.12 o 
   2   9   1     2282.80     2239.48     29.63 o 
   3   9   1     6981.02     7056.39     80.41 o 
   4   9   1     2357.95     2360.63     38.00 o 
   5   9   1      199.56      205.58     17.12 o 
   6   9   1     1550.79     1536.88     74.88 o 
   7   9   1      937.22      999.48     45.81 o 
   8   9   1        6.37        7.27     40.66 o 
  -7  10   1       42.53       43.49     27.14 o 
  -6  10   1      251.85      263.09     25.30 o 
  -5  10   1       30.79       22.58     16.06 o 
  -4  10   1        7.32       -9.33     14.92 o 
  -3  10   1      131.36      138.59     23.44 o 
  -2  10   1       12.57       12.91      8.22 o 
  -1  10   1      126.64      135.51     14.15 o 
   0  10   1        9.18       12.87     10.27 o 
   1  10   1       10.38       10.60      8.66 o 
   2  10   1      347.04      361.33     16.14 o 
   3  10   1       66.89       74.07     12.79 o 
   4  10   1        0.35        4.63     14.82 o 
   5  10   1      120.21      150.78     48.65 o 
   6  10   1        7.53       11.08     25.32 o 
   7  10   1        0.05       11.92     26.66 o 
  -6  11   1       57.49       74.56     22.99 o 
  -5  11   1       29.70       16.78     17.01 o 
  -4  11   1      237.15      239.59     19.89 o 
  -3  11   1      230.01      232.05     23.66 o 
  -2  11   1       44.34       30.88     14.57 o 
  -1  11   1      110.51       96.03     15.33 o 
   0  11   1      521.34      528.89     33.00 o 
   1  11   1        4.74       20.03     22.43 o 
   2  11   1       20.22       10.64     14.48 o 
   3  11   1      651.79      650.61     38.22 o 
   4  11   1       41.78       55.13     20.18 o 
   5  11   1        9.17       18.59     25.02 o 
   6  11   1      233.43      218.47     30.66 o 
  -5  12   1       26.16       50.39     21.01 o 
  -4  12   1       49.13       41.07     18.69 o 
  -3  12   1       14.05       21.90     13.84 o 
  -2  12   1      175.50      159.56     18.69 o 
  -1  12   1      239.92      217.26     34.11 o 
   0  12   1      250.14      297.70     30.26 o 
   1  12   1      144.25      122.27     27.42 o 
   2  12   1      362.71      356.24     31.32 o 
   3  12   1      362.41      409.48     23.04 o 
   4  12   1       61.85       95.77     22.17 o 
   5  12   1      181.46      192.84     31.40 o 
  -3  13   1      135.72      103.42     30.22 o 
  -2  13   1        7.98       23.49     27.02 o 
  -1  13   1      210.58      216.80     31.49 o 
   0  13   1      529.64      490.45     38.09 o 
   1  13   1      165.31      140.32     38.16 o 
   2  13   1      160.79      165.21     29.86 o 
   3  13   1      849.53      920.86     47.28 o 
 -11   0   2     1278.27     1311.42     50.92 o 
 -10   0   2     5852.14     6112.21    119.01 o 
  -9   0   2     1722.09     1687.34     47.48 o 
  -8   0   2     4531.26     4599.73     72.59 o 
  -7   0   2    20532.55    20364.33    231.43 o 
  -6   0   2    10936.23    10767.37    125.24 o 
  -5   0   2     3482.91     3523.71     44.91 o 
  -4   0   2    32511.18    31644.42    389.90 o 
  -3   0   2    29413.50    28747.54    359.26 o 
  -2   0   2     9233.77     9110.00    107.89 o 
  -1   0   2    19376.19    18643.30    232.55 o 
   0   0   2    19949.98    19247.32    294.34 o 
   1   0   2      362.80      313.91      9.73 o 
   2   0   2       56.17       46.22      6.32 o 
   3   0   2     2519.29     2438.32     30.30 o 
   4   0   2     3119.30     3399.61     43.01 o 
   5   0   2     1351.49     1334.20     20.60 o 
   6   0   2     1632.89     1712.60     74.78 o 
   7   0   2     1012.79     1083.02     37.06 o 
   8   0   2      318.04      313.31     25.34 o 
   9   0   2       60.04       98.80     23.19 o 
  10   0   2     1181.02     1179.21     48.06 o 
 -11   1   2       63.84       42.76     18.67 o 
 -10   1   2       35.90       28.29     16.38 o 
  -9   1   2      120.27      131.62     15.44 o 
  -8   1   2      286.08      282.08     11.77 o 
  -7   1   2       22.00       19.38      7.15 o 
  -6   1   2      485.99      455.50     11.08 o 
  -5   1   2      129.53      138.05      7.27 o 
  -4   1   2       34.92       40.23      4.32 o 
  -3   1   2      637.04      664.52      9.54 o 
  -2   1   2      439.22      456.10      6.98 o 
  -1   1   2     2093.37     2182.20     18.89 o 
   0   1   2      520.06      543.14      7.25 o 
   1   1   2     5682.92     5950.47     55.24 o 
   2   1   2     2246.59     2289.00     26.05 o 
   3   1   2     1247.42     1274.56     15.83 o 
   4   1   2     3646.02     3757.82     35.49 o 
   5   1   2     2169.79     2140.67     23.10 o 
   6   1   2     1174.08     1171.11     18.26 o 
   7   1   2     1558.48     1519.14     48.07 o 
   8   1   2      810.39      802.77     24.92 o 
   9   1   2      590.42      589.09     24.29 o 
  10   1   2      324.06      327.80     23.78 o 
 -11   2   2      181.60      126.64     23.84 o 
 -10   2   2     1461.67     1451.27     41.33 o 
  -9   2   2       11.84        8.33     14.88 o 
  -8   2   2        5.11        6.98      8.51 o 
  -7   2   2     6101.67     6134.20     58.46 o 
  -6   2   2       59.94       77.99     15.39 o 
  -5   2   2     1243.78     1258.17     17.70 o 
  -4   2   2     6479.08     6582.01     69.28 o 
  -3   2   2     4494.62     4413.51     43.14 o 
  -2   2   2     2821.94     3042.55     33.41 o 
  -1   2   2    10612.17    10553.73    117.90 o 
   0   2   2     3570.10     3666.53     41.84 o 
   1   2   2      119.53      122.95      3.85 o 
   2   2   2      696.00      840.00     11.16 o 
   3   2   2     9192.69     9103.77     93.36 o 
   4   2   2     1266.78     1374.37     21.15 o 
   5   2   2      208.83      195.45      6.61 o 
   6   2   2     3448.18     3401.54     38.28 o 
   7   2   2     1710.05     1775.61     33.28 o 
   8   2   2       40.66       32.59     15.15 o 
   9   2   2      301.25      303.60     28.17 o 
  10   2   2     1359.22     1274.39     35.16 o 
 -11   3   2       12.47        7.19     19.14 o 
 -10   3   2       83.81       92.91     20.87 o 
  -9   3   2       99.84       85.54     16.98 o 
  -8   3   2      439.23      487.73     16.61 o 
  -7   3   2     3254.79     3312.85     47.03 o 
  -6   3   2     1549.37     1583.85     24.52 o 
  -5   3   2     6402.56     6357.31     69.21 o 
  -4   3   2    10046.55     9995.26     94.48 o 
  -3   3   2     9022.23     8982.63     84.30 o 
  -2   3   2    20384.96    19877.96    225.45 o 
  -1   3   2    15330.19    15510.16    139.92 o 
   0   3   2    33272.18    32742.03    359.81 o 
   1   3   2    12435.13    12675.13    181.92 o 
   2   3   2     9373.54     9617.31     88.40 o 
   3   3   2     8408.17     8501.23     79.80 o 
   4   3   2     2003.39     1939.70     26.14 o 
   5   3   2     1834.98     1858.52     24.17 o 
   6   3   2     1244.02     1234.27     20.59 o 
   7   3   2      288.15      308.05     20.51 o 
   8   3   2       19.11       27.72     14.67 o 
   9   3   2       37.97       59.73     17.24 o 
  10   3   2        0.64       -9.96     18.51 o 
 -10   4   2      909.75      938.76     39.29 o 
  -9   4   2       13.05       21.24     15.17 o 
  -8   4   2       14.45       24.43     11.20 o 
  -7   4   2     4615.97     4642.56     64.04 o 
  -6   4   2      699.15      732.15     16.22 o 
  -5   4   2      204.76      212.05      9.25 o 
  -4   4   2    13700.23    13813.77    129.09 o 
  -3   4   2    10840.91    10564.83     90.88 o 
  -2   4   2      985.47      967.16     12.60 o 
  -1   4   2    20101.16    19697.58    177.65 o 
   0   4   2    47625.09    45736.07    408.23 o 
   1   4   2     5332.99     5357.62     56.24 o 
   2   4   2     8543.29     8399.23     85.48 o 
   3   4   2    42373.17    41063.44    365.31 o 
   4   4   2    11313.51    11134.05    104.43 o 
   5   4   2     3212.09     3265.04     40.83 o 
   6   4   2    12946.13    12954.71    135.48 o 
   7   4   2     6119.12     6008.48     79.85 o 
   8   4   2      435.37      449.60     35.52 o 
   9   4   2     1440.23     1452.08     36.09 o 
  10   4   2     1945.07     2002.10     45.27 o 
 -10   5   2       93.71       86.50     29.70 o 
  -9   5   2      121.57      146.35     18.04 o 
  -8   5   2      130.19      151.25     14.03 o 
  -7   5   2      233.92      240.44     13.85 o 
  -6   5   2     1050.09     1052.80     20.07 o 
  -5   5   2      950.33      932.73     17.59 o 
  -4   5   2     1731.80     1646.96     19.64 o 
  -3   5   2     4726.99     4620.10     46.50 o 
  -2   5   2     3416.55     3355.53     34.82 o 
  -1   5   2     2461.49     2423.17     26.10 o 
   0   5   2     2483.26     2328.98     34.69 o 
   1   5   2     4334.86     4555.73     45.13 o 
   2   5   2     1681.45     1656.25     26.00 o 
   3   5   2     1375.19     1337.54     22.60 o 
   4   5   2     1523.21     1510.17     20.58 o 
   5   5   2      354.81      368.24     13.72 o 
   6   5   2        5.71       18.62      9.64 o 
   7   5   2       58.14       75.84     14.72 o 
   8   5   2       99.60       84.21     16.47 o 
   9   5   2       10.68        6.25     17.17 o 
 -10   6   2      653.92      723.49     44.68 o 
  -9   6   2        2.43      -10.40     25.86 o 
  -8   6   2       72.08       86.64     19.33 o 
  -7   6   2     1846.10     1854.78     29.48 o 
  -6   6   2      656.11      664.48     17.84 o 
  -5   6   2      102.61      104.92     10.21 o 
  -4   6   2     3641.70     3589.64     44.65 o 
  -3   6   2     4902.04     4899.04     49.86 o 
  -2   6   2       21.99       27.61      4.44 o 
  -1   6   2     1964.93     1888.79     22.45 o 
   0   6   2    18342.18    18602.12    205.02 o 
   1   6   2       84.99       79.57      6.33 o 
   2   6   2      996.89     1046.26     18.42 o 
   3   6   2    11742.92    11613.85    132.52 o 
   4   6   2     2091.86     2013.37     31.21 o 
   5   6   2      230.45      220.49     11.49 o 
   6   6   2     3122.34     3189.58     42.25 o 
   7   6   2     2583.01     2587.68     57.05 o 
   8   6   2        1.60       -3.25     18.60 o 
   9   6   2      478.11      468.98     29.31 o 
  -9   7   2       21.91       -7.68     27.49 o 
  -8   7   2       64.86       67.43     20.19 o 
  -7   7   2      128.59      119.50     17.33 o 
  -6   7   2      466.75      445.85     29.32 o 
  -5   7   2     1016.43      996.47     22.66 o 
  -4   7   2      992.74      982.75     20.96 o 
  -3   7   2     2495.55     2518.69     34.37 o 
  -2   7   2     3723.94     3812.28     37.29 o 
  -1   7   2      919.70      887.18     15.90 o 
   0   7   2     1208.66     1248.33     18.10 o 
   1   7   2     3496.47     3596.85     38.60 o 
   2   7   2      348.29      344.27     13.27 o 
   3   7   2      151.41      150.13      9.93 o 
   4   7   2      909.61      882.23     21.13 o 
   5   7   2        6.89       17.29     11.84 o 
   6   7   2      242.55      277.07     20.18 o 
   7   7   2        2.76       -9.56     14.28 o 
   8   7   2       43.20       31.73     36.10 o 
   9   7   2      103.48      102.09     24.48 o 
  -9   8   2      231.70      287.13     51.68 o 
  -8   8   2      399.57      422.67     28.11 o 
  -7   8   2     2812.78     2821.20     50.82 o 
  -6   8   2     1267.85     1280.36     33.26 o 
  -5   8   2      326.34      308.65     18.45 o 
  -4   8   2     2924.91     2834.50     45.91 o 
  -3   8   2     3094.76     3153.70     43.52 o 
  -2   8   2        7.67        5.10      9.15 o 
  -1   8   2      879.31      867.23     17.47 o 
   0   8   2     2691.45     2731.56     32.42 o 
   1   8   2       14.84       26.50      6.91 o 
   2   8   2       20.75       17.34      7.82 o 
   3   8   2     1279.95     1277.76     28.34 o 
   4   8   2       11.28       20.68      9.78 o 
   5   8   2       75.41      101.67     16.98 o 
   6   8   2      163.87      211.80     20.50 o 
   7   8   2      552.86      545.14     26.82 o 
   8   8   2       29.26       51.97     23.38 o 
  -8   9   2       73.18       97.68     28.39 o 
  -7   9   2       74.42       84.16     21.28 o 
  -6   9   2       65.14       65.70     19.89 o 
  -5   9   2      140.73      146.11     19.28 o 
  -4   9   2      599.98      604.05     25.42 o 
  -3   9   2      163.76      189.80     17.63 o 
  -2   9   2      205.48      210.48     14.77 o 
  -1   9   2     1755.39     1775.91     57.47 o 
   0   9   2      539.63      548.57     15.06 o 
   1   9   2      369.42      381.80     12.13 o 
   2   9   2      723.26      762.54     21.78 o 
   3   9   2      805.73      747.07     23.60 o 
   4   9   2        8.36       -8.26     13.24 o 
   5   9   2      424.02      395.36     38.80 o 
   6   9   2      345.60      360.16     25.11 o 
   7   9   2       17.96       13.36     19.97 o 
   8   9   2       37.00       41.17     30.08 o 
  -7  10   2     1906.15     1826.51     70.50 o 
  -6  10   2     1328.23     1473.78     43.18 o 
  -5  10   2      550.93      534.20     24.03 o 
  -4  10   2     2799.52     2746.64     90.26 o 
  -3  10   2     2435.62     2430.14     48.05 o 
  -2  10   2      409.96      409.03     18.92 o 
  -1  10   2     1161.05     1140.19     40.26 o 
   0  10   2     2488.96     2570.35     41.67 o 
   1  10   2      347.61      372.17     12.59 o 
   2  10   2      176.79      161.72     14.42 o 
   3  10   2     1107.28     1103.78     33.93 o 
   4  10   2      349.50      332.68     19.74 o 
   5  10   2        9.86       41.76     23.92 o 
   6  10   2      409.36      478.57     42.12 o 
   7  10   2      348.27      345.81     27.85 o 
  -6  11   2        4.28       10.88     20.07 o 
  -5  11   2        1.76      -17.29     17.67 o 
  -4  11   2       44.02       36.17     16.54 o 
  -3  11   2        8.19        1.26     15.59 o 
  -2  11   2        2.93       22.80      8.08 o 
  -1  11   2      123.55      122.97     15.82 o 
   0  11   2       24.52       25.75     13.79 o 
   1  11   2       26.84       62.94     17.96 o 
   2  11   2       13.05       32.29     14.45 o 
   3  11   2       60.02       81.42     20.30 o 
   4  11   2      187.98      228.44     29.58 o 
   5  11   2      152.12      168.14     28.54 o 
   6  11   2       39.48       35.28     28.69 o 
  -5  12   2       11.50       -2.82     19.73 o 
  -4  12   2       73.60       73.54     26.21 o 
  -3  12   2      370.48      305.34     21.95 o 
  -2  12   2       11.66        8.21     16.29 o 
  -1  12   2      177.11      136.48     27.36 o 
   0  12   2      947.46      989.95     44.94 o 
   1  12   2      243.41      237.28     30.03 o 
   2  12   2      227.97      261.01     30.53 o 
   3  12   2     1094.88     1161.52     65.30 o 
   4  12   2      662.77      743.20     60.56 o 
   5  12   2       60.02       84.44     29.02 o 
  -3  13   2      143.48       93.63     33.29 o 
  -2  13   2      182.49      175.98     36.34 o 
  -1  13   2      379.93      400.40     35.63 o 
   0  13   2      295.98      305.94     33.03 o 
   1  13   2      191.03      189.86     31.18 o 
   2  13   2      323.61      295.87     34.04 o 
   3  13   2      260.37      270.15     34.08 o 
 -11   1   3      867.96      880.95     31.20 o 
 -10   1   3     2845.29     2818.46     49.48 o 
  -9   1   3       50.58       37.30     13.44 o 
  -8   1   3       29.24       22.13      8.06 o 
  -7   1   3    11833.81    11755.31    104.66 o 
  -6   1   3      431.50      407.73     12.34 o 
  -5   1   3      872.61      864.47     13.76 o 
  -4   1   3    12457.02    12552.99    107.00 o 
  -3   1   3     1428.33     1273.13     13.82 o 
  -2   1   3    14888.69    15192.57    137.16 o 
  -1   1   3     1654.10     1704.60     21.71 o 
   0   1   3    22578.59    22332.97    200.69 o 
   1   1   3     8934.10     9593.34    125.85 o 
   2   1   3      215.79      258.77     13.42 o 
   3   1   3    12350.54    12656.68    142.83 o 
   4   1   3      866.73     1048.69     36.56 o 
   5   1   3      459.61      475.59     12.12 o 
   6   1   3     4178.48     4193.40     58.31 o 
   7   1   3     2150.81     2089.08     37.84 o 
   8   1   3       40.67       42.44     14.59 o 
   9   1   3      732.74      760.16     34.10 o 
  10   1   3     1428.05     1464.56     38.55 o 
 -11   2   3       75.14       79.77     19.75 o 
 -10   2   3       46.95       33.91     17.82 o 
  -9   2   3       87.65       79.16     16.61 o 
  -8   2   3      537.59      511.91     17.17 o 
  -7   2   3      237.18      256.98     12.85 o 
  -6   2   3      604.87      624.32     14.67 o 
  -5   2   3      418.69      398.23     12.68 o 
  -4   2   3     2213.98     2296.74     25.50 o 
  -3   2   3       44.66       90.38      8.18 o 
  -2   2   3      536.24      557.16      6.39 o 
  -1   2   3      740.77      764.55     26.05 o 
   0   2   3     6488.40     6727.97     67.11 o 
   1   2   3     2889.14     2932.10     27.06 o 
   2   2   3     2254.07     2289.73     24.23 o 
   3   2   3     3565.42     3451.16     34.96 o 
   4   2   3     5132.01     5298.91     58.19 o 
   5   2   3     3350.98     3373.08     40.82 o 
   6   2   3     2698.09     2647.28     41.79 o 
   7   2   3     1264.43     1307.68     29.58 o 
   8   2   3     1428.50     1369.02     32.20 o 
   9   2   3      296.65      308.74     25.23 o 
  10   2   3      165.06      176.71     22.02 o 
 -11   3   3      245.78      257.96     27.50 o 
 -10   3   3     1274.30     1335.53     35.01 o 
  -9   3   3       24.36       18.85     11.22 o 
  -8   3   3      216.71      213.05     15.86 o 
  -7   3   3     5444.66     5479.20     58.40 o 
  -6   3   3     2435.33     2342.88     29.31 o 
  -5   3   3      294.42      285.02      9.39 o 
  -4   3   3    14960.65    14903.40    137.68 o 
  -3   3   3    17623.46    17210.30    144.83 o 
  -2   3   3     1682.18     1694.20     32.83 o 
  -1   3   3    11309.77    11795.55    132.86 o 
   0   3   3    64167.89    60068.07   1170.99 o 
   1   3   3     4532.52     4516.39     43.60 o 
   2   3   3     7680.41     7695.95     66.78 o 
   3   3   3    27317.10    26951.82    242.53 o 
   4   3   3     6098.51     6076.74     59.59 o 
   5   3   3      383.75      392.60     25.49 o 
   6   3   3     8492.59     8280.37    103.03 o 
   7   3   3     4456.26     4303.67     62.17 o 
   8   3   3        2.46       -0.78     14.72 o 
   9   3   3      991.71      986.67     31.56 o 
  10   3   3     1331.67     1405.81     42.12 o 
 -10   4   3      116.89       94.40     30.01 o 
  -9   4   3      282.51      296.62     15.31 o 
  -8   4   3      755.00      776.56     21.53 o 
  -7   4   3      566.26      566.94     16.42 o 
  -6   4   3     1725.76     1738.31     24.74 o 
  -5   4   3     2971.70     3028.85     34.41 o 
  -4   4   3     4000.41     4064.43     42.51 o 
  -3   4   3     4249.77     4410.76     44.26 o 
  -2   4   3     4024.13     4184.41     45.87 o 
  -1   4   3     3483.18     3663.41     40.27 o 
   0   4   3     6380.25     6581.75     77.04 o 
   1   4   3     1757.45     1870.26     25.86 o 
   2   4   3     3666.28     3687.26     40.91 o 
   3   4   3     2830.72     2899.29     29.17 o 
   4   4   3      506.23      505.30     11.87 o 
   5   4   3      491.42      506.86     15.07 o 
   6   4   3      323.92      322.63     13.45 o 
   7   4   3      237.12      239.75     18.43 o 
   8   4   3       39.75       39.33     18.08 o 
   9   4   3      112.23       80.65     18.58 o 
 -10   5   3     1201.56     1301.17     54.20 o 
  -9   5   3       18.21       23.77     15.95 o 
  -8   5   3      426.26      420.13     19.20 o 
  -7   5   3     5454.91     5439.81     71.78 o 
  -6   5   3     2256.32     2259.60     29.78 o 
  -5   5   3     1506.28     1485.42     21.84 o 
  -4   5   3    12861.70    12641.88    109.06 o 
  -3   5   3    17098.61    17144.58    173.59 o 
  -2   5   3     2020.63     1990.58     25.73 o 
  -1   5   3    19808.04    19785.13    197.87 o 
   0   5   3    25189.29    25701.65    285.78 o 
   1   5   3     7228.13     7414.71     99.34 o 
   2   5   3     4437.50     4278.94     75.88 o 
   3   5   3    18383.85    18129.43    180.16 o 
   4   5   3     2956.45     2983.74     31.27 o 
   5   5   3      154.66      156.02     11.49 o 
   6   5   3     4359.10     4281.51     52.98 o 
   7   5   3     1407.61     1388.07     31.63 o 
   8   5   3       25.17       -5.78     16.16 o 
   9   5   3      291.81      325.07     23.53 o 
 -10   6   3      473.79      482.31     40.36 o 
  -9   6   3      921.20     1003.66     37.20 o 
  -8   6   3     1283.71     1313.41     40.19 o 
  -7   6   3     3638.06     3659.04     56.83 o 
  -6   6   3     4338.44     4345.85     49.12 o 
  -5   6   3     3681.39     3653.05     41.58 o 
  -4   6   3     8136.00     8105.83     88.07 o 
  -3   6   3     6443.79     6420.38     70.60 o 
  -2   6   3     6516.47     6377.70     57.06 o 
  -1   6   3     9297.33     9545.29     90.02 o 
   0   6   3     4406.93     4361.07     53.67 o 
   1   6   3     2430.95     2353.99     43.79 o 
   2   6   3     1658.71     1708.24     47.04 o 
   3   6   3      397.17      380.91     13.75 o 
   4   6   3      495.23      505.10     16.44 o 
   5   6   3       90.04       69.51     12.28 o 
   6   6   3       35.50       53.67     10.34 o 
   7   6   3        6.24       -6.92     14.66 o 
   8   6   3        0.12       -9.62     16.36 o 
   9   6   3       27.82       19.05     23.00 o 
  -9   7   3        2.79        7.78     20.58 o 
  -8   7   3      187.35      194.89     19.97 o 
  -7   7   3     2013.39     1989.60     57.29 o 
  -6   7   3      324.52      326.03     18.85 o 
  -5   7   3       25.28       49.44     19.60 o 
  -4   7   3     3669.85     3643.80     46.12 o 
  -3   7   3     1696.01     1694.93     27.67 o 
  -2   7   3      123.68      153.68     10.79 o 
  -1   7   3     2419.98     2386.63     28.00 o 
   0   7   3     3688.91     3697.05     47.37 o 
   1   7   3      203.21      218.21      9.15 o 
   2   7   3      243.12      248.14     13.62 o 
   3   7   3     5188.80     5090.60     64.73 o 
   4   7   3      861.33      842.96     21.03 o 
   5   7   3        9.19       10.43     10.87 o 
   6   7   3     2802.88     2778.27     53.39 o 
   7   7   3      943.75      962.49     35.55 o 
   8   7   3       77.71       38.69     22.39 o 
  -9   8   3       34.88       51.74     23.98 o 
  -8   8   3       98.00       98.25     20.21 o 
  -7   8   3        9.29       28.41     16.73 o 
  -6   8   3      132.51      115.02     17.06 o 
  -5   8   3      747.83      741.01     25.07 o 
  -4   8   3      450.43      428.58     25.24 o 
  -3   8   3     1102.50     1080.21     43.03 o 
  -2   8   3     1382.29     1339.34     26.56 o 
  -1   8   3     1629.71     1645.83     23.84 o 
   0   8   3     2098.47     2052.94     28.77 o 
   1   8   3     2606.37     2584.99     31.64 o 
   2   8   3     3327.55     3412.47     43.15 o 
   3   8   3     2318.30     2318.92     33.14 o 
   4   8   3     2102.56     2100.36     35.01 o 
   5   8   3      937.48      939.82     30.25 o 
   6   8   3     1322.16     1318.32     60.50 o 
   7   8   3      526.00      576.64     36.61 o 
   8   8   3      301.56      336.82     35.19 o 
  -8   9   3      345.71      366.22     25.60 o 
  -7   9   3     1204.88     1245.94     41.66 o 
  -6   9   3      323.05      335.31     22.14 o 
  -5   9   3        4.44       11.40     15.05 o 
  -4   9   3      999.60      959.26     27.52 o 
  -3   9   3      544.25      591.97     24.71 o 
  -2   9   3      484.71      443.49     20.37 o 
  -1   9   3      109.64      116.09     20.29 o 
   0   9   3      447.21      467.05     13.61 o 
   1   9   3      388.17      362.57     13.88 o 
   2   9   3       79.91      103.83     11.47 o 
   3   9   3      592.73      534.93     20.40 o 
   4   9   3       53.14       68.44     14.42 o 
   5   9   3      103.68      112.95     19.75 o 
   6   9   3      505.44      543.12     35.58 o 
   7   9   3      350.66      354.11     27.73 o 
  -7  10   3        9.23       37.88     22.58 o 
  -6  10   3       34.30       40.67     21.17 o 
  -5  10   3        0.69      -10.61     18.68 o 
  -4  10   3       61.48       25.10     17.12 o 
  -3  10   3       82.54       82.63     17.11 o 
  -2  10   3      473.33      476.50     25.85 o 
  -1  10   3      327.95      328.18     24.70 o 
   0  10   3      505.29      524.29     22.15 o 
   1  10   3     1296.76     1320.38     26.14 o 
   2  10   3      511.92      518.28     17.81 o 
   3  10   3      705.57      768.48     25.72 o 
   4  10   3      944.62     1035.81     54.08 o 
   5  10   3      906.60     1004.19     62.44 o 
   6  10   3      214.50      244.51     24.75 o 
  -6  11   3      196.13      229.40     22.81 o 
  -5  11   3       73.78       49.88     18.61 o 
  -4  11   3      974.76      977.10     30.64 o 
  -3  11   3     1005.86     1047.73     29.73 o 
  -2  11   3      104.15      136.92     16.55 o 
  -1  11   3      952.93      973.04     27.97 o 
   0  11   3     1544.09     1543.16     33.36 o 
   1  11   3      175.63      189.98     21.31 o 
   2  11   3      563.00      671.16     29.77 o 
   3  11   3     1348.92     1391.29     33.83 o 
   4  11   3      480.43      426.65     47.51 o 
   5  11   3      224.23      251.49     31.91 o 
   6  11   3      463.74      515.36     31.96 o 
  -5  12   3      265.33      269.43     37.47 o 
  -4  12   3      286.85      306.77     22.93 o 
  -3  12   3       94.12       70.66     18.44 o 
  -2  12   3      196.58      194.52     22.51 o 
  -1  12   3      264.92      284.71     20.62 o 
   0  12   3       49.24       46.48     24.94 o 
   1  12   3       30.46       26.07     20.59 o 
   2  12   3       77.24       75.86     20.65 o 
   3  12   3       24.91       31.44     25.91 o 
   4  12   3        3.13       55.87     42.51 o 
  -3  13   3      753.37      829.87     32.66 o 
  -2  13   3      816.71      812.06     45.90 o 
  -1  13   3      938.38      995.18     47.39 o 
   0  13   3     1605.13     1664.81     74.53 o 
   1  13   3      679.03      683.49     78.58 o 
   2  13   3      799.52      874.96     47.19 o 
 -11   0   4      549.78      550.74     52.91 o 
 -10   0   4      772.05      693.38     29.73 o 
  -9   0   4      602.88      605.22     31.73 o 
  -8   0   4       95.93      118.32     19.07 o 
  -7   0   4       42.40       53.13      9.41 o 
  -6   0   4      644.04      630.27     18.48 o 
  -5   0   4     6206.61     6112.22    109.22 o 
  -4   0   4      143.18      137.44     10.41 o 
  -3   0   4       57.62       49.13      6.57 o 
  -2   0   4    21533.65    21934.81    405.35 o 
  -1   0   4     1494.92     1542.49     22.61 o 
   0   0   4     2559.90     2448.17     53.67 o 
   1   0   4    15398.72    15305.85    242.73 o 
   2   0   4      254.74      284.95     27.33 o 
   3   0   4    10172.43    10191.72    168.22 o 
   4   0   4      220.19      265.94     21.93 o 
   5   0   4      481.03      509.47     24.77 o 
   6   0   4     4738.53     4851.37     93.58 o 
   7   0   4     2036.26     2022.85     79.14 o 
   8   0   4       65.89       22.77     21.53 o 
   9   0   4     1480.44     1475.28     51.27 o 
  10   0   4     1703.78     1656.58     59.48 o 
 -11   1   4       25.22       10.00     18.06 o 
 -10   1   4       33.95       21.16     16.09 o 
  -9   1   4       15.63       21.25     10.24 o 
  -8   1   4      197.07      203.10     10.59 o 
  -7   1   4     1003.98     1036.20     18.50 o 
  -6   1   4      767.25      767.62     14.82 o 
  -5   1   4     2627.74     2579.05     24.91 o 
  -4   1   4     8838.09     8865.85     76.83 o 
  -3   1   4     3791.50     3681.17     39.72 o 
  -2   1   4    13365.37    13389.42    121.21 o 
  -1   1   4    21067.47    20946.40    206.00 o 
   0   1   4    11546.19    11570.71    105.51 o 
   1   1   4    21200.15    21230.51    210.98 o 
   2   1   4    12999.96    13308.04    136.37 o 
   3   1   4    10395.31    10529.03    108.08 o 
   4   1   4     5400.87     5283.97     58.24 o 
   5   1   4     3979.14     4057.28     55.91 o 
   6   1   4     1801.98     1852.05     34.11 o 
   7   1   4     1314.29     1311.08     42.83 o 
   8   1   4      353.39      341.69     20.38 o 
   9   1   4      191.72      227.84     22.68 o 
  10   1   4       46.05       36.06     20.38 o 
 -11   2   4      807.94      850.23     34.59 o 
 -10   2   4     1879.95     1879.42     48.27 o 
  -9   2   4       50.45       59.20     11.28 o 
  -8   2   4     1006.39     1074.19     20.87 o 
  -7   2   4     6644.79     6525.12     66.87 o 
  -6   2   4     1415.49     1378.49     20.17 o 
  -5   2   4      806.08      899.45     25.92 o 
  -4   2   4    16089.00    15446.42    131.02 o 
  -3   2   4    19952.60    19383.05    161.94 o 
  -2   2   4      204.03      174.17      9.73 o 
  -1   2   4    20776.41    20970.15    206.87 o 
   0   2   4    29171.08    28853.57    284.72 o 
   1   2   4     2415.50     2479.35     23.98 o 
   2   2   4     7671.46     7680.71     73.72 o 
   3   2   4    34631.14    34200.92    337.63 o 
   4   2   4     4961.22     4995.51     55.94 o 
   5   2   4     1315.72     1323.36     21.54 o 
   6   2   4     9137.14     9072.30    112.21 o 
   7   2   4     4058.33     4041.65     59.83 o 
   8   2   4      161.88      143.95     17.05 o 
   9   2   4     1810.61     1828.64     41.28 o 
  10   2   4     1985.77     2109.95     47.65 o 
 -11   3   4      174.45      191.86     33.23 o 
 -10   3   4      306.52      340.38     21.21 o 
  -9   3   4      885.32      942.43     21.90 o 
  -8   3   4     1412.76     1411.49     36.18 o 
  -7   3   4      720.43      756.07     17.51 o 
  -6   3   4     1635.03     1652.08     23.29 o 
  -5   3   4     1673.73     1726.03     20.26 o 
  -4   3   4      318.85      265.80      7.13 o 
  -3   3   4     2086.52     2275.72     24.41 o 
  -2   3   4      232.09      217.66      9.36 o 
  -1   3   4     1337.25     1378.73     20.33 o 
   0   3   4     1001.21     1089.57     14.12 o 
   1   3   4       18.42       19.77      3.74 o 
   2   3   4       25.85       47.74      7.33 o 
   3   3   4      613.10      658.28     12.14 o 
   4   3   4       17.20       21.44      6.80 o 
   5   3   4        5.69        5.53      7.56 o 
   6   3   4        5.93       17.19     11.94 o 
   7   3   4       80.65       69.85     14.48 o 
   8   3   4       14.46       22.46     16.22 o 
   9   3   4        5.12       23.61     17.67 o 
 -10   4   4     1977.02     2027.97    168.87 o 
  -9   4   4      233.45      214.12     20.67 o 
  -8   4   4     1130.26     1178.87     27.32 o 
  -7   4   4     9864.64     9877.67     97.65 o 
  -6   4   4     2540.53     2613.87     32.14 o 
  -5   4   4     2004.78     1963.42     22.25 o 
  -4   4   4    20445.07    20063.90    183.88 o 
  -3   4   4    13595.50    13528.54    144.06 o 
  -2   4   4     2404.60     2525.53     34.71 o 
  -1   4   4     9282.96     9640.13     98.39 o 
   0   4   4    16986.71    16691.76    166.85 o 
   1   4   4      676.91      757.30     11.77 o 
   2   4   4      691.37      735.85     24.89 o 
   3   4   4     7644.84     7680.82     68.37 o 
   4   4   4      225.39      236.74     10.91 o 
   5   4   4      655.58      649.98     17.04 o 
   6   4   4      873.24      877.96     29.61 o 
   7   4   4      200.77      182.34     16.84 o 
   8   4   4      501.22      476.04     23.44 o 
   9   4   4       55.32       39.83     19.11 o 
 -10   5   4      248.42      292.63     43.62 o 
  -9   5   4      227.22      217.36     27.03 o 
  -8   5   4       19.63       19.92     15.09 o 
  -7   5   4      461.07      462.20     17.49 o 
  -6   5   4      883.43      864.18     17.92 o 
  -5   5   4      308.60      352.51     11.35 o 
  -4   5   4       64.58       61.92      7.07 o 
  -3   5   4     1325.69     1358.76     20.07 o 
  -2   5   4       34.83       52.33      5.49 o 
  -1   5   4     1065.23     1100.93     17.06 o 
   0   5   4     2521.24     2698.47     36.52 o 
   1   5   4      111.79      139.43      9.77 o 
   2   5   4      155.77      178.10      7.51 o 
   3   5   4      100.05       99.59      8.84 o 
   4   5   4      155.94      165.74      8.07 o 
   5   5   4       49.23       38.40      9.76 o 
   6   5   4       45.91       45.96     12.95 o 
   7   5   4       32.63       36.75     15.10 o 
   8   5   4        0.72       -2.04     16.78 o 
   9   5   4        3.00       -6.30     18.38 o 
 -10   6   4     1092.57     1113.97     58.96 o 
  -9   6   4      115.28      119.91     21.58 o 
  -8   6   4      678.12      646.61     26.44 o 
  -7   6   4     5055.78     4999.33     70.99 o 
  -6   6   4     1145.50     1143.30     27.96 o 
  -5   6   4      874.82      850.66     23.40 o 
  -4   6   4     9661.08     9498.70    101.35 o 
  -3   6   4     6188.35     6117.23     67.39 o 
  -2   6   4     1066.25     1136.66     18.61 o 
  -1   6   4     5787.54     5773.45     63.09 o 
   0   6   4    11408.83    11483.44    132.91 o 
   1   6   4      592.14      612.43     20.11 o 
   2   6   4     1917.93     1931.68     30.64 o 
   3   6   4     5714.96     5505.60    130.10 o 
   4   6   4     1579.40     1585.99     23.93 o 
   5   6   4        4.02       -3.63      8.68 o 
   6   6   4     2120.05     2051.86     29.82 o 
   7   6   4     1008.19     1022.69     26.08 o 
   8   6   4       26.33        7.69     19.27 o 
   9   6   4      406.26      403.77     27.00 o 
  -9   7   4      136.50      145.41     24.52 o 
  -8   7   4        0.95      -25.05     16.70 o 
  -7   7   4      127.48       99.21     16.66 o 
  -6   7   4      281.05      264.58     17.78 o 
  -5   7   4       25.35       14.64     12.46 o 
  -4   7   4      120.56      110.03     12.81 o 
  -3   7   4        0.95       19.11     10.15 o 
  -2   7   4     1437.57     1408.85     22.47 o 
  -1   7   4     1759.70     1709.07     24.94 o 
   0   7   4     1035.16     1030.78     20.13 o 
   1   7   4     1289.55     1314.89     25.06 o 
   2   7   4     2333.61     2412.63     70.55 o 
   3   7   4     1397.48     1475.19     59.79 o 
   4   7   4     1208.33     1153.11     25.33 o 
   5   7   4      884.38      862.92     23.67 o 
   6   7   4      616.31      619.02     22.51 o 
   7   7   4      118.09       95.97     30.49 o 
   8   7   4       36.84       18.22     23.07 o 
  -9   8   4        2.79       -5.83     23.43 o 
  -8   8   4       10.71        0.98     17.97 o 
  -7   8   4     1219.17     1270.59     35.15 o 
  -6   8   4       13.37       -2.97     15.50 o 
  -5   8   4       84.53      100.18     15.39 o 
  -4   8   4     1166.72     1134.17     29.08 o 
  -3   8   4      448.74      464.42     18.63 o 
  -2   8   4      423.37      405.56     16.83 o 
  -1   8   4     1624.68     1536.09     32.03 o 
   0   8   4     2849.48     2896.10     41.07 o 
   1   8   4        2.83        7.65      7.52 o 
   2   8   4     1112.21     1126.59     22.34 o 
   3   8   4     4773.41     4722.38     62.55 o 
   4   8   4      830.09      771.96     26.53 o 
   5   8   4      601.43      579.09     23.01 o 
   6   8   4     3067.55     3042.42     58.11 o 
   7   8   4     1287.41     1281.39     51.68 o 
   8   8   4      210.19      209.45     33.29 o 
  -8   9   4      172.51      174.32     22.64 o 
  -7   9   4       45.13       68.67     18.95 o 
  -6   9   4        1.23        7.12     16.56 o 
  -5   9   4      320.23      326.47     20.09 o 
  -4   9   4      115.29      104.06     15.43 o 
  -3   9   4        0.52        7.32     12.55 o 
  -2   9   4      521.90      579.38     51.57 o 
  -1   9   4      110.57      102.33     14.48 o 
   0   9   4       11.79        7.21      8.89 o 
   1   9   4        6.26        7.85      8.84 o 
   2   9   4       32.90       24.77     10.61 o 
   3   9   4       31.10       39.17     11.08 o 
   4   9   4       29.97       45.24     14.36 o 
   5   9   4       84.65       87.51     18.44 o 
   6   9   4        2.18      -21.04     18.21 o 
   7   9   4        0.41      -11.68     31.97 o 
  -7  10   4      447.53      505.72     30.93 o 
  -6  10   4        3.29        3.00     17.55 o 
  -5  10   4       62.80       64.95     17.95 o 
  -4  10   4      478.56      423.80     24.26 o 
  -3  10   4        8.02       13.91     19.95 o 
  -2  10   4      158.68      141.59     17.62 o 
  -1  10   4      187.29      175.25     15.33 o 
   0  10   4      602.41      551.76     27.05 o 
   1  10   4       72.78       61.90     11.92 o 
   2  10   4       32.50       45.37     12.03 o 
   3  10   4     1166.20     1195.88     67.14 o 
   4  10   4        8.39       10.34     18.64 o 
   5  10   4       56.66       45.92     20.67 o 
   6  10   4      792.36      900.03     31.51 o 
  -6  11   4      160.88      124.46     24.64 o 
  -5  11   4      125.32       98.89     22.34 o 
  -4  11   4      286.50      270.34     23.41 o 
  -3  11   4     1108.65     1072.69     30.31 o 
  -2  11   4      488.57      478.04     22.10 o 
  -1  11   4      933.24      936.94     39.11 o 
   0  11   4     1444.08     1509.81     33.05 o 
   1  11   4     1407.96     1526.66     29.99 o 
   2  11   4      757.35      796.26     31.07 o 
   3  11   4      877.30      904.11     34.68 o 
   4  11   4      769.47      738.30     39.66 o 
   5  11   4      190.92      154.99     24.38 o 
  -5  12   4      623.93      613.22     28.76 o 
  -4  12   4     1989.50     2006.53     50.49 o 
  -3  12   4     1604.02     1672.04     38.97 o 
  -2  12   4     1045.36     1100.97     32.62 o 
  -1  12   4     2366.51     2328.46     56.81 o 
   0  12   4     2359.64     2470.09     87.90 o 
   1  12   4     1101.40     1234.52     40.59 o 
   2  12   4      966.56     1009.52     57.69 o 
   3  12   4     1713.01     1742.01     57.83 o 
   4  12   4      480.34      460.31     53.68 o 
  -3  13   4      128.89      134.49     20.82 o 
  -2  13   4      145.02      134.69     17.51 o 
  -1  13   4      314.91      369.08     35.71 o 
   0  13   4      137.50      151.88     24.89 o 
   1  13   4      103.17      102.17     24.44 o 
   2  13   4      254.42      304.17     37.30 o 
 -11   1   5      295.21      295.81     26.30 o 
 -10   1   5      479.83      472.87     40.20 o 
  -9   1   5      455.22      454.59     13.66 o 
  -8   1   5       50.40       68.46      8.41 o 
  -7   1   5     3596.79     3561.91     35.18 o 
  -6   1   5      368.46      395.68     10.49 o 
  -5   1   5      181.61      166.39      8.53 o 
  -4   1   5     5788.33     5722.94     55.51 o 
  -3   1   5     2363.06     2247.69     26.05 o 
  -2   1   5       70.79       87.25      3.93 o 
  -1   1   5    15873.52    15666.98    141.40 o 
   0   1   5    15486.40    15215.88    138.47 o 
   1   1   5     1372.44     1349.68     17.83 o 
   2   1   5     4172.14     4162.24     66.89 o 
   3   1   5    17083.64    16795.39    169.48 o 
   4   1   5     3924.25     3983.17     46.21 o 
   5   1   5     1081.78     1077.94     25.14 o 
   6   1   5     9603.60     9578.72    118.76 o 
   7   1   5     2003.70     2153.92     40.25 o 
   8   1   5       87.76       74.67     16.66 o 
   9   1   5     1230.71     1302.11     35.63 o 
 -11   2   5        4.03       -7.33     28.53 o 
 -10   2   5       83.26       84.24     17.20 o 
  -9   2   5      121.10      144.58     11.43 o 
  -8   2   5      560.62      570.37     14.40 o 
  -7   2   5      488.33      476.51     12.79 o 
  -6   2   5     2857.30     2863.21     30.29 o 
  -5   2   5     3085.95     3073.73     32.37 o 
  -4   2   5     4397.33     4171.50     38.56 o 
  -3   2   5    12785.28    12896.16    117.81 o 
  -2   2   5     7609.82     7632.19     87.35 o 
  -1   2   5    11505.25    11812.89    118.44 o 
   0   2   5     7244.95     7450.31     70.82 o 
   1   2   5     3626.57     3826.15     35.67 o 
   2   2   5     4308.24     4339.29     43.53 o 
   3   2   5     1256.84     1243.98     19.72 o 
   4   2   5      926.27      953.20     17.88 o 
   5   2   5       99.74       98.76     11.78 o 
   6   2   5        5.10       17.64     12.57 o 
   7   2   5       16.96       30.29     14.33 o 
   8   2   5       62.33       56.70     16.65 o 
   9   2   5       97.68      110.74     24.87 o 
 -11   3   5     1744.74     1947.65     64.67 o 
 -10   3   5     2112.87     2151.41     63.26 o 
  -9   3   5      214.31      230.87     13.59 o 
  -8   3   5     4774.07     4726.10     52.98 o 
  -7   3   5    10877.23    10773.27    104.91 o 
  -6   3   5     3100.13     3087.30     32.27 o 
  -5   3   5     3611.51     3629.72     35.42 o 
  -4   3   5    27562.17    27177.96    246.31 o 
  -3   3   5     7975.11     7685.05     72.03 o 
  -2   3   5     2967.50     3125.95     34.83 o 
  -1   3   5    27744.90    28082.58    277.05 o 
   0   3   5    15851.80    16171.30    147.10 o 
   1   3   5      573.46      633.49     10.63 o 
   2   3   5     6075.69     6152.85     59.97 o 
   3   3   5     9516.10     9438.02     89.36 o 
   4   3   5     1329.77     1301.34     21.91 o 
   5   3   5      296.99      292.10     15.43 o 
   6   3   5     4905.53     4834.44     67.61 o 
   7   3   5     1132.42     1128.38     30.36 o 
   8   3   5        5.11       -3.89     18.87 o 
   9   3   5      857.21      848.43     31.58 o 
 -10   4   5        2.02       14.52     19.27 o 
  -9   4   5       66.78       46.26     17.85 o 
  -8   4   5       35.17       16.02     13.82 o 
  -7   4   5      194.81      190.92     10.93 o 
  -6   4   5       39.09       33.07      7.54 o 
  -5   4   5      208.62      224.05     10.51 o 
  -4   4   5      134.69      138.88      6.01 o 
  -3   4   5       10.22        6.23      6.66 o 
  -2   4   5       67.93       62.38      7.08 o 
  -1   4   5       85.37       85.24      4.78 o 
   0   4   5     1829.50     1991.43     23.76 o 
   1   4   5      218.63      281.27      7.99 o 
   2   4   5      269.66      262.25      8.75 o 
   3   4   5       64.76       55.25      5.88 o 
   4   4   5       39.20       34.79      8.53 o 
   5   4   5       49.14       55.12      9.56 o 
   6   4   5      188.28      195.00     16.43 o 
   7   4   5        2.82        7.63     14.78 o 
   8   4   5       16.96       17.73     17.19 o 
   9   4   5       36.94       34.35     19.68 o 
 -10   5   5      975.92      979.46     32.66 o 
  -9   5   5       34.23       52.88     17.92 o 
  -8   5   5      966.25      947.62     28.54 o 
  -7   5   5     4529.97     4515.87     64.82 o 
  -6   5   5       95.21       97.26     12.88 o 
  -5   5   5        6.99       -0.23      7.17 o 
  -4   5   5     5259.64     5350.98     59.73 o 
  -3   5   5      103.41      104.66      9.44 o 
  -2   5   5     3678.93     3625.17     59.28 o 
  -1   5   5     1454.16     1443.31     20.22 o 
   0   5   5       70.44       95.11     16.17 o 
   1   5   5     8185.67     8317.04     79.47 o 
   2   5   5     1023.61     1026.01     17.30 o 
   3   5   5      172.68      233.57     31.89 o 
   4   5   5     3972.13     3947.95     44.12 o 
   5   5   5     1267.29     1223.64     21.86 o 
   6   5   5       53.02       57.43     14.25 o 
   7   5   5       75.80       37.80     16.23 o 
   8   5   5      606.72      611.38     28.26 o 
   9   5   5       38.09       32.29     20.50 o 
 -10   6   5       83.14       75.62     24.01 o 
  -9   6   5       91.25       87.62     18.65 o 
  -8   6   5       31.53       15.51     16.39 o 
  -7   6   5       12.50       12.18     14.27 o 
  -6   6   5       19.84       29.93     13.15 o 
  -5   6   5      214.51      194.98     14.11 o 
  -4   6   5      461.46      430.95     16.53 o 
  -3   6   5       16.80       12.03      8.80 o 
  -2   6   5      280.05      269.07     12.41 o 
  -1   6   5     2201.13     2278.59     27.94 o 
   0   6   5      365.71      385.18     11.29 o 
   1   6   5      136.18      175.07     24.17 o 
   2   6   5     1098.52     1127.91     19.95 o 
   3   6   5      118.54      127.70      9.60 o 
   4   6   5      270.35      258.01     13.25 o 
   5   6   5      174.20      167.00     11.36 o 
   6   6   5        3.26       -6.02     12.13 o 
   7   6   5       83.30      109.01     15.39 o 
   8   6   5        9.47        8.43     16.12 o 
  -9   7   5       73.88       66.28     19.75 o 
  -8   7   5      758.24      765.15     43.37 o 
  -7   7   5     3805.52     3651.06     58.00 o 
  -6   7   5     1167.56     1158.88     29.49 o 
  -5   7   5     1091.26      994.13     26.47 o 
  -4   7   5    10392.03    10257.44    124.78 o 
  -3   7   5     5568.47     5509.82    104.99 o 
  -2   7   5     2785.76     2726.34     41.23 o 
  -1   7   5    10753.99    10506.09    110.29 o 
   0   7   5    16255.09    16365.34    167.23 o 
   1   7   5     3157.01     3290.43     50.65 o 
   2   7   5     7089.44     7108.18     77.67 o 
   3   7   5    14643.01    14483.17    177.85 o 
   4   7   5     2469.57     2399.57     45.14 o 
   5   7   5     2956.77     2839.22     54.45 o 
   6   7   5     4884.00     5009.62     80.94 o 
   7   7   5     2111.74     2157.46    186.68 o 
   8   7   5      433.94      528.90     33.23 o 
  -9   8   5       17.97      -12.55     19.85 o 
  -8   8   5      245.75      226.22     22.22 o 
  -7   8   5      316.26      308.56     21.65 o 
  -6   8   5      328.54      284.65     19.79 o 
  -5   8   5      919.86      940.63     27.24 o 
  -4   8   5     2003.53     1940.49     36.30 o 
  -3   8   5      248.67      262.81     26.68 o 
  -2   8   5     1279.36     1192.16     26.95 o 
  -1   8   5     3381.03     3349.66     66.22 o 
   0   8   5      319.38      359.63     28.33 o 
   1   8   5      936.80      922.91     18.43 o 
   2   8   5     1214.95     1158.76     22.63 o 
   3   8   5      174.40      172.00     12.25 o 
   4   8   5        1.54        0.17     12.14 o 
   5   8   5      161.16      144.64     15.63 o 
   6   8   5       81.73       95.24     25.12 o 
   7   8   5       28.66        5.41     25.94 o 
  -8   9   5       15.99       41.12     20.15 o 
  -7   9   5       71.14       75.37     19.91 o 
  -6   9   5      161.71      136.34     18.94 o 
  -5   9   5      243.49      255.06     21.42 o 
  -4   9   5      222.56      184.92     21.18 o 
  -3   9   5       13.00        8.61     15.63 o 
  -2   9   5      193.68      192.00     15.42 o 
  -1   9   5      226.43      180.43     17.07 o 
   0   9   5     1130.84     1153.82     26.32 o 
   1   9   5       12.64        0.74      7.36 o 
   2   9   5      370.61      340.59     15.11 o 
   3   9   5     1866.65     1858.29     34.45 o 
   4   9   5      315.89      291.59     17.83 o 
   5   9   5       81.50      125.45     25.29 o 
   6   9   5      985.29      916.42     54.84 o 
   7   9   5      407.12      357.82     35.64 o 
  -7  10   5      327.79      302.55     24.43 o 
  -6  10   5      372.86      347.70     24.10 o 
  -5  10   5      419.74      426.64     23.45 o 
  -4  10   5      791.68      766.11     30.38 o 
  -3  10   5     1365.29     1326.97     32.11 o 
  -2  10   5     1328.33     1371.14     35.89 o 
  -1  10   5      698.79      705.90     23.60 o 
   0  10   5     1437.34     1453.26     46.12 o 
   1  10   5      734.91      780.84     24.98 o 
   2  10   5      403.14      391.58     26.07 o 
   3  10   5      368.24      369.38     19.32 o 
   4  10   5      269.56      228.31     49.57 o 
   5  10   5       61.90       36.28     17.70 o 
   6  10   5        0.65      -14.77     21.85 o 
  -6  11   5      412.58      485.93     27.82 o 
  -5  11   5      617.30      503.98     29.06 o 
  -4  11   5     1758.11     1823.84     45.92 o 
  -3  11   5     1827.98     1815.14     44.02 o 
  -2  11   5      374.79      372.87     20.79 o 
  -1  11   5     2129.15     2032.14     39.13 o 
   0  11   5     2300.47     2361.29     47.34 o 
   1  11   5      588.18      616.79     23.57 o 
   2  11   5     1219.60     1249.63     37.51 o 
   3  11   5     1847.77     1883.78    111.44 o 
   4  11   5      556.90      590.67     32.54 o 
   5  11   5      217.95      241.14     26.06 o 
  -5  12   5        0.05       22.44     22.09 o 
  -4  12   5       29.75       38.09     19.38 o 
  -3  12   5       33.27       65.23     19.06 o 
  -2  12   5       47.65       16.46     17.53 o 
  -1  12   5        0.28       -8.40     16.50 o 
   0  12   5       18.07        7.02     14.43 o 
   1  12   5       10.94       14.51     20.59 o 
   2  12   5       13.08        5.48     26.66 o 
   3  12   5       10.98        4.27     27.03 o 
  -3  13   5      358.55      359.47     25.16 o 
  -2  13   5       19.81        3.91     19.04 o 
  -1  13   5      207.03      173.91     31.47 o 
   0  13   5      268.26      249.79     26.75 o 
   1  13   5        3.55        2.81     22.39 o 
 -11   0   6      368.23      388.25     47.98 o 
 -10   0   6      163.97      141.06     35.06 o 
  -9   0   6     1202.95     1162.18     49.88 o 
  -8   0   6        9.25       16.72     12.97 o 
  -7   0   6     3060.07     2973.19     43.70 o 
  -6   0   6      569.97      575.48     16.68 o 
  -5   0   6      152.15      152.11     10.61 o 
  -4   0   6    18907.47    19548.37    248.70 o 
  -3   0   6        1.73        7.26      5.37 o 
  -2   0   6       37.81       40.77      9.84 o 
  -1   0   6    10987.35    10871.51    139.95 o 
   0   0   6    13742.81    13843.02    217.54 o 
   1   0   6       23.16       17.89      9.21 o 
   2   0   6     5960.08     6108.38    184.45 o 
   3   0   6    10135.03    10307.31    172.93 o 
   4   0   6       11.20       11.32     13.04 o 
   5   0   6       26.04       35.86     16.48 o 
   6   0   6     3099.30     2897.66     66.91 o 
   7   0   6      472.41      406.20     69.87 o 
   8   0   6      207.64      182.30     27.97 o 
   9   0   6      514.41      404.84     35.94 o 
 -11   1   6       47.57       34.92     37.33 o 
 -10   1   6      203.72      197.24     16.41 o 
  -9   1   6      465.28      458.12     16.10 o 
  -8   1   6      198.20      193.75     10.95 o 
  -7   1   6     1463.44     1436.93     20.71 o 
  -6   1   6     1329.82     1263.62     30.90 o 
  -5   1   6      715.08      718.53     13.43 o 
  -4   1   6     1243.57     1217.59     16.32 o 
  -3   1   6     1457.81     1517.98     17.95 o 
  -2   1   6       98.86      111.98      4.73 o 
  -1   1   6      462.87      499.34     13.43 o 
   0   1   6       61.28       56.23      5.53 o 
   1   1   6       20.33       37.84     11.54 o 
   2   1   6     1037.02     1097.26     17.55 o 
   3   1   6      774.33      742.68     19.58 o 
   4   1   6     1036.09      996.06     32.52 o 
   5   1   6      938.92      932.51     24.48 o 
   6   1   6      732.10      719.81     23.78 o 
   7   1   6      575.61      525.48     23.17 o 
   8   1   6      275.13      275.00     23.95 o 
   9   1   6      223.51      215.21     22.37 o 
 -11   2   6     1518.55     1536.87    126.14 o 
 -10   2   6     2087.99     2164.47     98.29 o 
  -9   2   6      183.03      184.41     13.09 o 
  -8   2   6     2238.04     2291.64     34.43 o 
  -7   2   6    13928.04    13558.34    129.05 o 
  -6   2   6     2010.58     1935.11     24.86 o 
  -5   2   6     5337.50     5282.25     48.79 o 
  -4   2   6    36812.09    35491.46    318.77 o 
  -3   2   6    13768.66    13553.56    124.10 o 
  -2   2   6     3800.53     3742.19     40.40 o 
  -1   2   6    37838.25    36496.63    326.00 o 
   0   2   6    38894.79    38445.32    352.38 o 
   1   2   6     3858.24     3732.28     37.87 o 
   2   2   6    17911.39    17698.82    163.34 o 
   3   2   6    28386.16    27852.84    313.27 o 
   4   2   6     1726.64     1718.10     26.07 o 
   5   2   6     2793.66     2807.38     44.72 o 
   6   2   6     9023.22     8857.45    112.20 o 
   7   2   6     2046.72     1977.17     39.57 o 
   8   2   6      224.34      263.55     21.20 o 
   9   2   6     1669.08     1779.50     42.77 o 
 -11   3   6       17.19       -3.31     29.33 o 
 -10   3   6       92.33      117.94     18.33 o 
  -9   3   6      324.97      332.09     19.89 o 
  -8   3   6      107.35      122.00     12.45 o 
  -7   3   6     1169.96     1164.56     23.00 o 
  -6   3   6     1516.56     1472.65     23.85 o 
  -5   3   6      499.73      515.57     11.32 o 
  -4   3   6     1209.69     1215.28     14.45 o 
  -3   3   6     1838.18     1838.22     24.57 o 
  -2   3   6      385.99      397.16     18.41 o 
  -1   3   6      537.64      585.52     11.57 o 
   0   3   6      571.84      653.32     15.96 o 
   1   3   6        7.66       10.90      4.55 o 
   2   3   6      121.02      126.88      6.07 o 
   3   3   6      538.87      528.37     11.97 o 
   4   3   6       18.66       16.50      8.54 o 
   5   3   6      528.39      540.69     20.17 o 
   6   3   6      151.79      162.37     16.77 o 
   7   3   6      150.20      148.73     18.06 o 
   8   3   6       64.15       82.90     22.00 o 
   9   3   6      105.56       80.47     21.16 o 
 -10   4   6     1039.83     1043.20     38.26 o 
  -9   4   6       53.76       66.38     16.36 o 
  -8   4   6      317.56      311.60     18.66 o 
  -7   4   6     2169.23     2118.44     37.58 o 
  -6   4   6      497.76      509.29     18.67 o 
  -5   4   6      627.11      610.52     15.16 o 
  -4   4   6     1178.41     1201.14     18.98 o 
  -3   4   6      866.04      851.34     18.97 o 
  -2   4   6     9789.92     9632.48     98.83 o 
  -1   4   6       23.35       19.61      6.68 o 
   0   4   6      127.79      129.82      5.42 o 
   1   4   6    10704.06    10866.13    101.93 o 
   2   4   6      774.30      754.89     13.65 o 
   3   4   6      620.45      608.54     17.06 o 
   4   4   6     3294.60     3305.81     47.14 o 
   5   4   6      572.02      615.74     22.10 o 
   6   4   6     1179.95     1207.12     34.77 o 
   7   4   6        1.81        1.17     15.17 o 
   8   4   6       40.20       44.25     18.95 o 
   9   4   6      534.58      524.55     28.90 o 
 -10   5   6       15.76       56.40     21.80 o 
  -9   5   6       60.47       61.96     17.33 o 
  -8   5   6       62.58       51.37     15.47 o 
  -7   5   6       24.18       29.33     14.25 o 
  -6   5   6      172.46      154.73     14.17 o 
  -5   5   6      228.05      241.18     14.31 o 
  -4   5   6      391.33      425.75     30.52 o 
  -3   5   6      263.49      285.60     12.92 o 
  -2   5   6      215.46      217.11      7.75 o 
  -1   5   6       30.41       42.96      5.34 o 
   0   5   6        4.28       -0.20      4.44 o 
   1   5   6        1.97        4.48      5.42 o 
   2   5   6        6.57       19.34      6.69 o 
   3   5   6       81.58       82.85      7.80 o 
   4   5   6      246.99      250.78     14.63 o 
   5   5   6       28.17       25.02     10.85 o 
   6   5   6       33.24       39.16     14.67 o 
   7   5   6      100.23       94.90     18.39 o 
   8   5   6       21.62        3.95     18.41 o 
 -10   6   6      858.36      875.37     37.62 o 
  -9   6   6        9.54        3.44     17.26 o 
  -8   6   6     1458.50     1436.45     41.97 o 
  -7   6   6     2273.61     2368.53     42.96 o 
  -6   6   6      366.15      379.25     18.81 o 
  -5   6   6      514.05      454.12     18.45 o 
  -4   6   6     5201.84     5006.19     66.80 o 
  -3   6   6     1598.32     1589.36     28.97 o 
  -2   6   6        5.33       13.60      8.80 o 
  -1   6   6     5706.02     5683.86     71.34 o 
   0   6   6     2800.99     2915.68     35.93 o 
   1   6   6       31.98       48.85      8.26 o 
   2   6   6     2046.29     2124.61     28.91 o 
   3   6   6     4011.96     4088.58     45.17 o 
   4   6   6      387.85      355.41     15.50 o 
   5   6   6      177.02      216.45     13.76 o 
   6   6   6     3023.48     3076.03     60.60 o 
   7   6   6      474.05      461.55     21.22 o 
   8   6   6       76.15       99.95     17.91 o 
  -9   7   6      307.28      313.45     26.17 o 
  -8   7   6      220.09      254.14     21.72 o 
  -7   7   6      168.22      179.03     18.49 o 
  -6   7   6      885.57      817.81     26.92 o 
  -5   7   6      827.79      849.92     25.13 o 
  -4   7   6      513.34      527.44     28.08 o 
  -3   7   6     1557.11     1551.70     30.33 o 
  -2   7   6      409.30      405.24     20.47 o 
  -1   7   6       46.23       56.99     15.27 o 
   0   7   6      309.16      286.25     13.74 o 
   1   7   6       49.46       43.15      9.48 o 
   2   7   6        5.63       -2.33      8.96 o 
   3   7   6       44.02       57.89     12.01 o 
   4   7   6      107.10      127.11     14.05 o 
   5   7   6      272.89      263.34     14.62 o 
   6   7   6       85.18      108.05     16.15 o 
   7   7   6      151.24      170.85     19.27 o 
  -9   8   6       16.27       28.16     20.90 o 
  -8   8   6      609.24      555.63     27.41 o 
  -7   8   6     1756.46     1744.82     39.51 o 
  -6   8   6      626.26      577.02     27.63 o 
  -5   8   6     1171.15     1110.89     29.60 o 
  -4   8   6     5572.73     5216.83     71.73 o 
  -3   8   6     5214.95     5223.29     70.77 o 
  -2   8   6     1369.50     1296.29     27.95 o 
  -1   8   6    10164.96    10008.29    121.07 o 
   0   8   6     7438.43     7706.52     95.65 o 
   1   8   6     2325.74     2328.45     43.51 o 
   2   8   6     4759.28     4655.32     61.96 o 
   3   8   6     6178.51     6039.02     78.81 o 
   4   8   6     1662.33     1569.94     38.89 o 
   5   8   6      778.02      732.16     29.28 o 
   6   8   6     2256.72     2220.15     49.98 o 
   7   8   6      571.48      561.40     39.56 o 
  -8   9   6       15.91       28.17     20.52 o 
  -7   9   6       43.97       53.99     19.10 o 
  -6   9   6       92.43       96.75     21.39 o 
  -5   9   6        2.77       12.47     14.70 o 
  -4   9   6      149.27      157.93     20.28 o 
  -3   9   6       25.39       36.95     13.67 o 
  -2   9   6      226.26      211.22     20.47 o 
  -1   9   6       39.16       64.28     13.23 o 
   0   9   6      201.26      225.30     15.07 o 
   1   9   6      244.55      219.08     16.00 o 
   2   9   6        3.79       -2.93     12.38 o 
   3   9   6       63.09       65.60     18.28 o 
   4   9   6       49.87       51.93     14.64 o 
   5   9   6        3.52       10.42     18.86 o 
   6   9   6        6.27        8.34     26.85 o 
  -7  10   6      439.84      470.59     28.78 o 
  -6  10   6        8.59        2.55     18.09 o 
  -5  10   6       27.76        9.37     17.00 o 
  -4  10   6     1129.64     1069.22     31.38 o 
  -3  10   6      310.34      292.71     19.21 o 
  -2  10   6       69.43       59.54     14.55 o 
  -1  10   6     1084.22     1013.57     30.95 o 
   0  10   6     1051.77     1041.26     24.76 o 
   1  10   6       26.10       20.42     13.75 o 
   2  10   6      446.41      467.60     20.99 o 
   3  10   6      990.91     1036.65     29.21 o 
   4  10   6       85.11       54.89     19.93 o 
   5  10   6       74.07       58.71     27.25 o 
  -6  11   6      312.76      313.27     24.58 o 
  -5  11   6       93.55       78.05     20.40 o 
  -4  11   6       93.67       86.21     19.51 o 
  -3  11   6      276.29      270.66     22.81 o 
  -2  11   6        7.25       -1.44     17.76 o 
  -1  11   6        1.39       -4.66     15.66 o 
   0  11   6        4.09        5.89     13.59 o 
   1  11   6       30.06       41.59     15.91 o 
   2  11   6      303.58      311.80     22.31 o 
   3  11   6      144.31      160.07     29.14 o 
   4  11   6      190.76      189.70     30.59 o 
  -5  12   6      475.17      439.70     30.32 o 
  -4  12   6     1309.11     1315.21     43.04 o 
  -3  12   6      509.63      506.61     25.62 o 
  -2  12   6      617.64      577.51     25.47 o 
  -1  12   6      924.10      876.78     30.29 o 
   0  12   6      863.43      886.65     37.40 o 
   1  12   6      263.71      260.24     26.37 o 
   2  12   6      511.95      499.26     38.19 o 
   3  12   6      722.62      820.46     46.10 o 
  -2  13   6        8.50       19.02     19.42 o 
  -1  13   6        0.04       -8.99     18.54 o 
   0  13   6       17.95        8.74     23.39 o 
 -11   1   7      966.25     1086.38     70.73 o 
 -10   1   7     1101.74     1139.36     25.27 o 
  -9   1   7       52.26       59.03     11.65 o 
  -8   1   7     3472.02     3448.59     44.69 o 
  -7   1   7     5984.50     5910.07     56.50 o 
  -6   1   7     1008.16     1014.55     20.06 o 
  -5   1   7     4053.56     4075.02     42.60 o 
  -4   1   7    17905.05    17031.83    155.87 o 
  -3   1   7     9724.91     9773.63     91.11 o 
  -2   1   7     1553.76     1720.10     57.01 o 
  -1   1   7    21053.68    20825.88    188.42 o 
   0   1   7    11054.04    10918.45    101.85 o 
   1   1   7       11.29       14.34      4.87 o 
   2   1   7     5132.34     5150.85     58.05 o 
   3   1   7    10120.65     9942.46    119.45 o 
   4   1   7       40.29       48.43     11.10 o 
   5   1   7      227.43      229.42     16.13 o 
   6   1   7     2329.22     2343.12     42.61 o 
   7   1   7       24.34       -1.67     15.81 o 
   8   1   7       94.29       91.40     19.38 o 
   9   1   7      514.70      499.46     28.01 o 
 -11   2   7      216.62      270.30     32.87 o 
 -10   2   7      109.37      100.16     16.02 o 
  -9   2   7      134.54      133.37     14.45 o 
  -8   2   7      255.50      276.75     14.37 o 
  -7   2   7       22.31       23.60      9.98 o 
  -6   2   7       33.06       26.04      6.35 o 
  -5   2   7       11.20       20.84      7.46 o 
  -4   2   7      391.35      369.64      9.58 o 
  -3   2   7     1107.36     1134.19     18.28 o 
  -2   2   7     2321.65     2307.08     28.13 o 
  -1   2   7     9224.83     9400.91     95.97 o 
   0   2   7     1969.06     1872.92     21.97 o 
   1   2   7     7345.73     7417.41     71.19 o 
   2   2   7     6455.96     6341.75     68.61 o 
   3   2   7     3208.62     3269.39     47.43 o 
   4   2   7     3315.69     3197.72     48.10 o 
   5   2   7     2558.82     2450.89     42.07 o 
   6   2   7     1260.15     1321.15     31.77 o 
   7   2   7      352.73      290.57     20.39 o 
   8   2   7      353.79      312.97     23.19 o 
   9   2   7       94.30       80.42     22.15 o 
 -11   3   7     1084.27     1081.81     49.07 o 
 -10   3   7     1044.95     1017.29     36.82 o 
  -9   3   7        5.74       31.29     14.90 o 
  -8   3   7     1752.52     1715.20     34.65 o 
  -7   3   7     3645.38     3646.22     53.28 o 
  -6   3   7      112.75      125.70      9.73 o 
  -5   3   7      263.11      282.31     11.44 o 
  -4   3   7    10465.47    10114.70     95.03 o 
  -3   3   7     1731.56     1810.60     37.33 o 
  -2   3   7       85.42      114.53     13.09 o 
  -1   3   7     9556.06     9774.96    100.27 o 
   0   3   7     6567.09     6494.19     62.89 o 
   1   3   7      119.90      142.70      8.46 o 
   2   3   7     4815.00     4796.57     48.62 o 
   3   3   7     9949.59     9733.30    117.58 o 
   4   3   7     1266.69     1187.64     32.16 o 
   5   3   7      901.65      930.41     25.93 o 
   6   3   7     5246.99     5294.86     75.15 o 
   7   3   7     1096.74     1032.22     31.02 o 
   8   3   7       86.97       98.90     20.00 o 
 -10   4   7      123.41      109.58     21.96 o 
  -9   4   7       58.19       60.61     17.26 o 
  -8   4   7        0.99        4.02     13.96 o 
  -7   4   7      572.15      539.50     20.62 o 
  -6   4   7      155.05      133.23     13.15 o 
  -5   4   7       94.09      114.80     11.74 o 
  -4   4   7     1085.71     1073.53     59.87 o 
  -3   4   7      412.13      423.35     10.70 o 
  -2   4   7       55.74       60.20      5.90 o 
  -1   4   7      128.43      141.53      6.18 o 
   0   4   7     1110.82     1174.52     16.41 o 
   1   4   7      135.61      125.00      6.98 o 
   2   4   7       81.39       74.88      6.78 o 
   3   4   7     1362.57     1370.00     23.69 o 
   4   4   7       19.32       20.82      8.68 o 
   5   4   7      221.80      226.45     18.84 o 
   6   4   7       58.60       59.96     15.74 o 
   7   4   7      102.85       64.87     17.99 o 
   8   4   7       64.97       69.95     20.33 o 
 -10   5   7       69.65       82.26     20.52 o 
  -9   5   7      332.53      383.68     30.75 o 
  -8   5   7       39.79       38.28     16.30 o 
  -7   5   7      249.66      250.42     17.37 o 
  -6   5   7     2361.82     2319.51     39.60 o 
  -5   5   7     1726.23     1845.78     33.54 o 
  -4   5   7       15.79       41.66     12.43 o 
  -3   5   7     1176.83     1123.65     23.22 o 
  -2   5   7     5248.01     5241.92     57.59 o 
  -1   5   7        3.66       11.84      5.79 o 
   0   5   7      106.76      137.47      6.38 o 
   1   5   7     2679.79     2698.51     30.92 o 
   2   5   7       53.36       49.37      7.08 o 
   3   5   7     2156.06     2142.02     35.45 o 
   4   5   7       18.40       16.67      9.74 o 
   5   5   7       20.03       25.98     11.71 o 
   6   5   7     2507.54     2518.31     40.62 o 
   7   5   7      477.65      405.04     23.55 o 
   8   5   7       14.28        1.48     19.58 o 
 -10   6   7       21.26       31.67     25.75 o 
  -9   6   7      270.69      286.67     22.85 o 
  -8   6   7      784.69      762.74     27.99 o 
  -7   6   7      125.98      127.94     16.27 o 
  -6   6   7      343.48      360.19     18.79 o 
  -5   6   7      986.29      919.79     24.51 o 
  -4   6   7        5.44       -5.90     10.43 o 
  -3   6   7      164.81      174.13     12.49 o 
  -2   6   7      212.25      204.84     12.36 o 
  -1   6   7       99.33       75.69     13.02 o 
   0   6   7      142.84      117.53     10.74 o 
   1   6   7        0.23       -7.72      6.36 o 
   2   6   7       53.07       63.32     11.46 o 
   3   6   7      144.14      142.80     11.08 o 
   4   6   7        1.56       -9.85      9.67 o 
   5   6   7        1.13        2.78     13.37 o 
   6   6   7        0.03       -6.26     13.65 o 
   7   6   7        2.35       -8.25     15.43 o 
  -9   7   7      323.68      320.38     24.66 o 
  -8   7   7     1955.27     1980.56     75.06 o 
  -7   7   7     5116.23     5163.00     87.18 o 
  -6   7   7     1299.31     1310.68     31.20 o 
  -5   7   7     4123.75     3837.57     57.29 o 
  -4   7   7    11003.28    10684.17    129.94 o 
  -3   7   7     5188.79     5217.44     70.11 o 
  -2   7   7     4475.38     4486.70     84.69 o 
  -1   7   7    11112.99    10896.10    129.71 o 
   0   7   7     9883.27     9437.42    202.78 o 
   1   7   7     2018.50     2143.76     37.38 o 
   2   7   7     5637.63     5541.95     64.14 o 
   3   7   7     6624.92     6616.98     85.02 o 
   4   7   7      943.89      988.04     22.99 o 
   5   7   7     1051.92     1001.77     39.20 o 
   6   7   7     2433.13     2379.52     69.33 o 
   7   7   7      477.93      478.94     24.18 o 
  -9   8   7        1.28       10.15     21.93 o 
  -8   8   7       11.73       10.55     20.69 o 
  -7   8   7       84.01       86.22     18.74 o 
  -6   8   7      113.49      118.45     17.16 o 
  -5   8   7       98.28       97.75     15.37 o 
  -4   8   7      383.63      331.92     21.52 o 
  -3   8   7     1389.57     1320.35     35.66 o 
  -2   8   7      292.40      250.49     15.93 o 
  -1   8   7     1153.56     1101.19     28.92 o 
   0   8   7     1502.06     1510.40     26.77 o 
   1   8   7     1325.56     1391.40     33.31 o 
   2   8   7     1226.82     1233.80     38.84 o 
   3   8   7      860.63      876.15     27.51 o 
   4   8   7      975.24      861.47     25.86 o 
   5   8   7      197.35      166.29     20.61 o 
   6   8   7      194.22      186.63     23.14 o 
  -8   9   7      454.23      459.86     27.59 o 
  -7   9   7      968.82      987.58     47.07 o 
  -6   9   7       91.54      126.50     19.11 o 
  -5   9   7      492.59      453.25     29.90 o 
  -4   9   7     2570.98     2487.25     44.61 o 
  -3   9   7      200.84      218.33     17.46 o 
  -2   9   7      257.49      249.11     17.17 o 
  -1   9   7     2009.77     1930.31     36.06 o 
   0   9   7      597.10      634.33     26.16 o 
   1   9   7        5.25       11.24     13.27 o 
   2   9   7      415.64      398.21     18.92 o 
   3   9   7      368.99      388.16     23.87 o 
   4   9   7       54.85       92.99     22.86 o 
   5   9   7        3.16      -12.11     21.79 o 
   6   9   7      231.93      169.39     44.21 o 
  -7  10   7       40.35       32.53     22.51 o 
  -6  10   7        0.01       -7.76     18.93 o 
  -5  10   7       44.84       11.44     17.16 o 
  -4  10   7       45.69       28.62     16.47 o 
  -3  10   7       14.50        8.48     15.85 o 
  -2  10   7      758.38      719.14     26.15 o 
  -1  10   7      430.57      437.19     26.16 o 
   0  10   7      469.87      404.39     19.34 o 
   1  10   7      727.09      770.21     32.51 o 
   2  10   7      768.76      797.26     31.46 o 
   3  10   7      521.68      561.62     27.52 o 
   4  10   7      359.13      376.13     46.57 o 
   5  10   7      531.45      454.69     52.62 o 
  -6  11   7      364.52      370.81     39.82 o 
  -5  11   7      440.36      428.28     25.87 o 
  -4  11   7     1587.89     1538.69     37.82 o 
  -3  11   7      739.19      808.06     28.84 o 
  -2  11   7      288.32      216.36     21.60 o 
  -1  11   7     2129.05     2110.09     46.36 o 
   0  11   7     1032.25     1099.22     28.24 o 
   1  11   7      402.11      405.95     21.60 o 
   2  11   7      922.69      953.47     43.68 o 
   3  11   7     1108.12     1167.87     50.98 o 
   4  11   7      183.46      177.64     31.52 o 
  -4  12   7        1.17        1.92     22.06 o 
  -3  12   7        1.21       22.74     21.46 o 
  -2  12   7       36.62       19.42     18.59 o 
  -1  12   7       83.59       71.94     18.81 o 
   0  12   7        5.14        8.33     15.76 o 
   1  12   7       59.34       37.06     18.46 o 
   2  12   7      119.41      123.65     30.26 o 
 -10   0   8      867.12      937.87     84.05 o 
  -9   0   8       27.24       49.58     21.24 o 
  -8   0   8     3856.06     3751.09     59.10 o 
  -7   0   8     5629.49     5483.93     89.27 o 
  -6   0   8      226.99      216.95     12.39 o 
  -5   0   8     1925.29     1882.56     52.04 o 
  -4   0   8    10073.10    10068.33    132.65 o 
  -3   0   8       73.45       53.02      7.71 o 
  -2   0   8       35.75       24.90      8.83 o 
  -1   0   8     8446.65     8705.76    141.31 o 
   0   0   8       61.68       53.23     10.26 o 
   1   0   8     1469.76     1404.47     36.54 o 
   2   0   8      461.03      406.87     29.04 o 
   3   0   8      112.16      129.44     20.73 o 
   4   0   8      789.92      836.68     35.21 o 
   5   0   8      183.12      208.58     23.13 o 
   6   0   8     1155.11     1176.73     58.15 o 
   7   0   8       57.12       31.68     23.71 o 
   8   0   8       96.24      116.07     29.23 o 
 -11   1   8       50.61       75.15     41.63 o 
 -10   1   8       44.31       37.99     15.14 o 
  -9   1   8      270.48      288.85     16.84 o 
  -8   1   8      605.28      606.65     22.75 o 
  -7   1   8     1158.40     1157.75     20.58 o 
  -6   1   8     3126.69     3082.20     38.82 o 
  -5   1   8     3515.99     3474.13     37.70 o 
  -4   1   8     7132.43     7089.87     68.60 o 
  -3   1   8     8312.37     8184.31     77.64 o 
  -2   1   8     9440.58     9408.69     88.29 o 
  -1   1   8     8734.99     8537.45    115.78 o 
   0   1   8    12407.12    12510.30    116.76 o 
   1   1   8     6795.31     6701.94     72.83 o 
   2   1   8     6527.85     6632.83     73.71 o 
   3   1   8     3404.40     3360.31     49.33 o 
   4   1   8     2598.17     2549.51     42.62 o 
   5   1   8      960.68      933.85     31.95 o 
   6   1   8      623.12      618.88     24.60 o 
   7   1   8      295.67      246.94     20.55 o 
   8   1   8       75.18       64.32     19.83 o 
 -11   2   8     1636.47     1849.16     76.50 o 
 -10   2   8      744.61      746.45     25.43 o 
  -9   2   8      142.79      162.72     15.58 o 
  -8   2   8     3808.62     3738.67     71.64 o 
  -7   2   8     5706.46     5562.11     87.40 o 
  -6   2   8      660.83      677.44     14.80 o 
  -5   2   8     4643.69     4739.28     61.67 o 
  -4   2   8    11163.47    11052.94    103.73 o 
  -3   2   8     3316.57     3195.53     37.44 o 
  -2   2   8     1391.05     1448.19     18.36 o 
  -1   2   8    15983.63    15755.02    156.54 o 
   0   2   8     6377.32     6245.53     61.26 o 
   1   2   8      237.05      261.63      9.10 o 
   2   2   8     5376.76     5417.00     61.34 o 
   3   2   8     4737.87     4715.34     64.06 o 
   4   2   8      212.20      228.61     15.58 o 
   5   2   8      601.16      588.90     22.41 o 
   6   2   8     3469.55     3345.51     56.87 o 
   7   2   8      224.72      226.17     20.47 o 
   8   2   8       16.70      -27.31     18.21 o 
 -10   3   8      132.73      135.69     17.10 o 
  -9   3   8       13.37       -1.15     14.94 o 
  -8   3   8      191.27      172.26     16.20 o 
  -7   3   8        3.41       10.76     12.04 o 
  -6   3   8        0.39        2.48     10.46 o 
  -5   3   8        0.50        3.10      9.57 o 
  -4   3   8      232.36      247.13      9.78 o 
  -3   3   8        5.42       19.78      4.55 o 
  -2   3   8        4.36        3.30      4.47 o 
  -1   3   8      113.67      117.35      9.03 o 
   0   3   8       93.68      113.00      7.19 o 
   1   3   8       69.17       88.70      6.73 o 
   2   3   8        6.49       17.89      6.11 o 
   3   3   8       81.82       81.44      9.99 o 
   4   3   8      544.10      573.87     21.27 o 
   5   3   8      143.96      149.84     16.25 o 
   6   3   8      255.05      266.06     20.10 o 
   7   3   8      218.91      237.67     21.38 o 
   8   3   8      140.42      109.11     22.10 o 
 -10   4   8        1.21       14.20     18.45 o 
  -9   4   8      583.31      565.80     24.87 o 
  -8   4   8      165.35      166.56     16.62 o 
  -7   4   8      244.14      226.29     16.37 o 
  -6   4   8     1080.09     1014.87     25.57 o 
  -5   4   8        9.27        8.64     12.38 o 
  -4   4   8     2092.42     2012.23     32.84 o 
  -3   4   8       32.34       55.85      9.28 o 
  -2   4   8       11.16       13.72      6.19 o 
  -1   4   8     6441.76     6331.86     67.85 o 
   0   4   8     3694.87     3792.49     40.02 o 
   1   4   8      264.79      270.45      9.20 o 
   2   4   8     5336.82     5361.22     54.82 o 
   3   4   8     7542.78     7356.17     90.81 o 
   4   4   8      637.17      581.34     18.74 o 
   5   4   8     2335.92     2303.44     42.33 o 
   6   4   8     4213.97     4320.02     67.78 o 
   7   4   8      889.60      852.26     43.34 o 
   8   4   8      213.65      193.77     23.14 o 
 -10   5   8        0.11      -12.36     18.77 o 
  -9   5   8       18.24       27.23     17.66 o 
  -8   5   8        1.50      -20.76     14.91 o 
  -7   5   8       44.02       26.02     14.55 o 
  -6   5   8       49.18       16.54     12.23 o 
  -5   5   8       31.94       40.91     12.08 o 
  -4   5   8       75.83       79.40     11.25 o 
  -3   5   8      754.27      763.80     27.41 o 
  -2   5   8        5.92        7.18      6.27 o 
  -1   5   8        2.51       21.08      8.89 o 
   0   5   8      168.34      169.58      7.75 o 
   1   5   8        1.37       -0.79      6.45 o 
   2   5   8      110.97      118.59     10.45 o 
   3   5   8        0.30       -0.24      9.47 o 
   4   5   8       80.44       38.75     16.01 o 
   5   5   8      202.25      221.53     15.51 o 
   6   5   8       41.81       75.34     15.71 o 
   7   5   8        1.93       -6.92     15.83 o 
  -9   6   8       12.16        6.06     18.70 o 
  -8   6   8      938.49      874.12     31.61 o 
  -7   6   8     1687.94     1741.27     41.35 o 
  -6   6   8       13.83        8.02     13.17 o 
  -5   6   8      621.64      578.80     22.27 o 
  -4   6   8     7298.69     7207.11     91.26 o 
  -3   6   8      160.50      174.65     13.08 o 
  -2   6   8     1144.43     1147.37     24.75 o 
  -1   6   8     7941.78     7927.12     96.91 o 
   0   6   8     3172.51     3283.59     47.50 o 
   1   6   8      779.24      759.96     16.07 o 
   2   6   8     4339.64     4342.81     54.95 o 
   3   6   8     5004.17     5029.63     59.95 o 
   4   6   8      347.49      365.83     15.71 o 
   5   6   8     1404.61     1336.97     32.44 o 
   6   6   8     2345.20     2310.17     48.17 o 
   7   6   8      387.08      418.47     22.26 o 
  -9   7   8       24.47       62.85     20.16 o 
  -8   7   8        0.22       15.56     18.16 o 
  -7   7   8      267.85      270.66     33.07 o 
  -6   7   8      409.10      389.06     20.86 o 
  -5   7   8       79.35       77.54     16.36 o 
  -4   7   8      620.26      582.54     21.39 o 
  -3   7   8     2547.05     2513.21     46.50 o 
  -2   7   8      396.38      368.10     19.20 o 
  -1   7   8      863.29      824.04     29.43 o 
   0   7   8     1891.90     1816.76     39.28 o 
   1   7   8      254.60      302.71     16.08 o 
   2   7   8       80.32      110.33     21.80 o 
   3   7   8      494.32      490.92     25.86 o 
   4   7   8       77.83      105.52     12.92 o 
   5   7   8        0.51       -2.16     10.66 o 
   6   7   8        9.84        9.07     16.18 o 
   7   7   8        1.15      -13.19     19.34 o 
  -8   8   8     1268.95     1210.75     36.36 o 
  -7   8   8     2294.38     2282.43     46.08 o 
  -6   8   8      522.15      477.10     28.39 o 
  -5   8   8     1293.04     1160.86     39.02 o 
  -4   8   8     4001.90     3876.63     58.27 o 
  -3   8   8      734.59      762.39     24.12 o 
  -2   8   8      231.04      199.43     15.31 o 
  -1   8   8     2193.22     2227.77     38.29 o 
   0   8   8      648.14      722.64     37.53 o 
   1   8   8       46.56       23.23     18.15 o 
   2   8   8      303.26      281.27     21.30 o 
   3   8   8      574.13      525.13     25.22 o 
   4   8   8      173.00      196.90     23.57 o 
   5   8   8        4.62       -7.51     18.91 o 
   6   8   8      253.26      248.84     38.10 o 
  -8   9   8        2.06      -21.78     20.51 o 
  -7   9   8      116.71      117.11     21.01 o 
  -6   9   8       63.82       60.23     18.15 o 
  -5   9   8        0.38        5.47     16.16 o 
  -4   9   8      135.39      107.15     16.43 o 
  -3   9   8       86.02      105.73     15.50 o 
  -2   9   8      119.48      105.04     15.25 o 
  -1   9   8        2.53       -9.41     12.75 o 
   0   9   8      277.98      225.38     16.20 o 
   1   9   8        2.26        7.04     15.46 o 
   2   9   8        0.08       13.25     16.90 o 
   3   9   8       50.95       61.40     18.59 o 
   4   9   8       66.41       78.75     20.04 o 
   5   9   8        0.19        5.50     38.45 o 
  -7  10   8      626.92      707.52     31.30 o 
  -6  10   8       89.21       76.67     20.58 o 
  -5  10   8      381.41      287.49     22.02 o 
  -4  10   8      928.99      911.16     30.01 o 
  -3  10   8      352.15      323.03     20.81 o 
  -2  10   8       39.96       23.65     15.65 o 
  -1  10   8      609.90      616.41     23.79 o 
   0  10   8      495.80      486.69     24.23 o 
   1  10   8       12.59       11.29     15.74 o 
   2  10   8      329.29      344.07     24.64 o 
   3  10   8      516.64      554.90     42.70 o 
   4  10   8        1.53      -30.32     20.21 o 
  -5  11   8      552.98      536.05     27.75 o 
  -4  11   8      729.73      757.29     39.99 o 
  -3  11   8      827.91      793.66     29.43 o 
  -2  11   8     1003.17     1036.41     35.68 o 
  -1  11   8     1300.04     1285.03     33.07 o 
   0  11   8      969.40     1009.56     38.00 o 
   1  11   8      760.49      833.90     37.52 o 
   2  11   8      900.28      911.05     34.52 o 
   3  11   8      440.24      460.56     37.58 o 
  -3  12   8      281.75      245.21     24.89 o 
  -2  12   8      151.41      111.52     22.50 o 
  -1  12   8      730.48      732.63     26.21 o 
   0  12   8      653.37      714.72     48.62 o 
   1  12   8      137.42      155.26     24.21 o 
 -11   1   9     1763.50     1747.08     62.72 o 
 -10   1   9      677.83      685.91     42.20 o 
  -9   1   9       11.31       13.53     12.96 o 
  -8   1   9     1895.72     1865.25     32.35 o 
  -7   1   9     3579.30     3370.47     41.57 o 
  -6   1   9      186.77      202.44     10.31 o 
  -5   1   9      814.03      855.55     15.93 o 
  -4   1   9     7712.36     7561.25     73.28 o 
  -3   1   9      334.93      328.13     10.62 o 
  -2   1   9      333.08      299.10      9.18 o 
  -1   1   9     3236.74     3283.18     38.46 o 
   0   1   9      499.05      521.80     11.78 o 
   1   1   9     1673.81     1646.85     57.05 o 
   2   1   9     1676.92     1737.54     26.58 o 
   3   1   9     2438.90     2357.15     39.55 o 
   4   1   9      702.40      681.99     23.88 o 
   5   1   9      282.34      274.32     18.82 o 
   6   1   9     1877.83     1779.70     39.46 o 
   7   1   9       60.69       58.78     19.18 o 
   8   1   9       53.57       56.84     20.92 o 
 -10   2   9      277.29      326.05     19.78 o 
  -9   2   9      778.97      801.58     24.75 o 
  -8   2   9     1281.01     1266.43     29.78 o 
  -7   2   9     1356.57     1315.63     29.47 o 
  -6   2   9     2599.50     2553.50     40.42 o 
  -5   2   9     4168.23     4112.15     43.79 o 
  -4   2   9     2825.97     2794.90     34.98 o 
  -3   2   9     4236.23     4293.82     44.11 o 
  -2   2   9     3467.58     3397.89     35.89 o 
  -1   2   9     1636.74     1601.13     31.73 o 
   0   2   9     1251.15     1260.47     22.50 o 
   1   2   9      384.83      362.40     10.80 o 
   2   2   9        3.54        8.61      6.16 o 
   3   2   9      292.92      264.82     16.84 o 
   4   2   9      320.66      311.05     20.79 o 
   5   2   9       10.25        9.11     14.17 o 
   6   2   9       77.53       64.91     17.04 o 
   7   2   9      187.95      187.13     20.78 o 
   8   2   9       42.17        1.71     20.64 o 
 -10   3   9      259.33      283.37     26.16 o 
  -9   3   9       28.27       41.73     16.49 o 
  -8   3   9     1513.62     1538.47     33.84 o 
  -7   3   9     2488.67     2526.27     42.38 o 
  -6   3   9        4.23        3.88     11.46 o 
  -5   3   9     2037.32     2058.75     34.47 o 
  -4   3   9    11873.67    11679.82    121.06 o 
  -3   3   9      243.07      219.09      9.91 o 
  -2   3   9     1826.55     1792.08     21.84 o 
  -1   3   9    13729.11    13713.34    137.98 o 
   0   3   9     3042.60     2976.29     35.96 o 
   1   3   9      659.99      642.39     13.70 o 
   2   3   9     7375.99     7222.80     88.96 o 
   3   3   9     4904.66     4836.60     73.38 o 
   4   3   9       20.45       17.01     12.96 o 
   5   3   9     1184.67     1129.35     40.67 o 
   6   3   9     2289.35     2183.30     52.94 o 
   7   3   9       39.26       27.89     19.46 o 
   8   3   9       88.28      100.71     22.35 o 
 -10   4   9       37.18       50.22     19.14 o 
  -9   4   9       57.36       30.50     17.32 o 
  -8   4   9       11.14       21.95     14.51 o 
  -7   4   9      557.51      494.19     20.65 o 
  -6   4   9      204.82      224.98     15.34 o 
  -5   4   9      397.53      385.15     31.73 o 
  -4   4   9      557.61      540.36     23.91 o 
  -3   4   9     1015.84     1017.17     18.24 o 
  -2   4   9      570.19      599.31     14.41 o 
  -1   4   9     1706.82     1692.20     24.31 o 
   0   4   9     1376.27     1349.41     19.53 o 
   1   4   9     1600.63     1633.98     22.64 o 
   2   4   9      982.70      948.80     23.04 o 
   3   4   9      665.24      656.63     21.13 o 
   4   4   9      840.37      795.60     22.14 o 
   5   4   9      334.69      317.53     17.25 o 
   6   4   9      251.51      246.29     21.53 o 
   7   4   9      279.23      306.56     24.17 o 
 -10   5   9       81.58       59.76     20.82 o 
  -9   5   9        7.81       10.38     22.00 o 
  -8   5   9     1117.73     1062.42     31.20 o 
  -7   5   9     1354.60     1461.77     39.19 o 
  -6   5   9      158.24      144.22     15.02 o 
  -5   5   9     2883.62     2752.09     43.83 o 
  -4   5   9     7282.09     7377.15     94.35 o 
  -3   5   9     3493.24     3487.51     49.66 o 
  -2   5   9     2971.18     2911.74     42.84 o 
  -1   5   9    15835.26    15898.77    182.85 o 
   0   5   9     7097.05     7237.68     89.60 o 
   1   5   9     2769.08     2798.04     33.08 o 
   2   5   9    10391.28    10296.92    122.45 o 
   3   5   9     6565.43     6408.15     82.12 o 
   4   5   9     1211.71     1151.89     35.99 o 
   5   5   9     2039.57     2030.35     39.18 o 
   6   5   9     3066.64     3062.75     48.12 o 
   7   5   9      279.38      248.42     20.24 o 
  -9   6   9        4.55       -0.44     18.82 o 
  -8   6   9       15.86       65.06     18.52 o 
  -7   6   9        6.39        7.53     16.03 o 
  -6   6   9        3.04       -4.60     13.36 o 
  -5   6   9        0.93       -7.75     12.65 o 
  -4   6   9       17.96       21.61     12.09 o 
  -3   6   9      301.33      279.41     15.21 o 
  -2   6   9      127.04      151.67     16.24 o 
  -1   6   9      820.17      810.71     29.20 o 
   0   6   9      524.09      487.84     17.94 o 
   1   6   9      772.55      764.25     22.30 o 
   2   6   9     1823.76     1836.79     71.80 o 
   3   6   9     1352.22     1360.25     26.12 o 
   4   6   9      921.52      860.75     25.64 o 
   5   6   9     1256.59     1203.26     80.14 o 
   6   6   9      533.72      548.69     24.58 o 
   7   6   9      326.03      322.09     34.53 o 
  -9   7   9       40.40       66.01     21.49 o 
  -8   7   9     1112.85     1097.90     33.79 o 
  -7   7   9     1069.19     1120.41     32.92 o 
  -6   7   9       71.51       92.69     16.12 o 
  -5   7   9      672.08      636.10     23.74 o 
  -4   7   9     1622.02     1664.40     33.91 o 
  -3   7   9      439.91      454.62     21.90 o 
  -2   7   9       32.89       12.69     12.14 o 
  -1   7   9     2164.62     2151.75     37.11 o 
   0   7   9      274.28      302.80     16.64 o 
   1   7   9      221.67      235.24     20.67 o 
   2   7   9      673.86      641.00     56.76 o 
   3   7   9      440.80      478.30     31.64 o 
   4   7   9       68.65       73.48     18.87 o 
   5   7   9       66.09       80.24     16.22 o 
   6   7   9      423.25      413.47     23.48 o 
  -8   8   9      542.19      543.81     28.10 o 
  -7   8   9      516.16      467.74     35.61 o 
  -6   8   9      951.10      952.72     42.07 o 
  -5   8   9     1068.52     1072.42     29.42 o 
  -4   8   9     1177.97     1123.62     29.72 o 
  -3   8   9     1153.75     1125.81     51.75 o 
  -2   8   9     1100.76     1086.90     27.69 o 
  -1   8   9     1070.40     1026.03     27.01 o 
   0   8   9      801.87      849.54     39.44 o 
   1   8   9      885.60      854.04     28.99 o 
   2   8   9      136.21      140.66     19.93 o 
   3   8   9      215.29      183.30     20.28 o 
   4   8   9      130.25       97.39     23.33 o 
   5   8   9       12.97       11.98     25.02 o 
  -7   9   9      593.02      635.88     31.71 o 
  -6   9   9        2.15        4.67     18.62 o 
  -5   9   9      104.92       95.80     25.42 o 
  -4   9   9      796.32      742.78     26.31 o 
  -3   9   9        9.72       12.55     14.89 o 
  -2   9   9       22.67       28.73     14.69 o 
  -1   9   9      496.21      496.81     19.28 o 
   0   9   9       28.39       33.95     15.21 o 
   1   9   9      144.67      161.63     19.27 o 
   2   9   9      212.31      204.22     21.50 o 
   3   9   9      253.65      267.10     23.32 o 
   4   9   9        2.97        0.62     31.23 o 
   5   9   9       97.02       77.64     26.90 o 
  -6  10   9      378.73      420.48     32.78 o 
  -5  10   9      868.57      886.43     31.80 o 
  -4  10   9      628.47      628.35     30.08 o 
  -3  10   9      678.79      688.18     27.00 o 
  -2  10   9     1176.58     1112.86     39.91 o 
  -1  10   9      582.40      585.12     21.57 o 
   0  10   9      402.30      439.64     25.19 o 
   1  10   9      348.60      349.17     25.69 o 
   2  10   9      341.88      355.83     31.18 o 
   3  10   9       58.62       74.60     22.30 o 
   4  10   9      104.32       73.37     26.78 o 
  -5  11   9      290.46      285.33     24.11 o 
  -4  11   9      649.61      666.46     29.10 o 
  -3  11   9      173.86      195.28     20.96 o 
  -2  11   9      320.58      314.75     22.27 o 
  -1  11   9      800.11      773.65     30.58 o 
   0  11   9      441.78      526.68     25.15 o 
   1  11   9      188.81      244.58     25.35 o 
   2  11   9      437.07      452.41     29.69 o 
  -2  12   9        9.07       17.05     21.61 o 
  -1  12   9       14.56       15.24     17.57 o 
 -10   0  10      293.35      345.61     49.57 o 
  -9   0  10        6.09        7.16     31.86 o 
  -8   0  10     1371.72     1296.86     47.60 o 
  -7   0  10      785.25      710.69     21.91 o 
  -6   0  10      260.61      280.76     14.29 o 
  -5   0  10      235.68      270.02     17.18 o 
  -4   0  10     3370.76     3276.32     50.70 o 
  -3   0  10       47.94       46.78     11.75 o 
  -2   0  10       75.31       69.12     12.33 o 
  -1   0  10     7624.98     7817.22    130.64 o 
   0   0  10      911.14      902.99     33.88 o 
   1   0  10       94.79      110.80     14.90 o 
   2   0  10     5680.85     5753.76    117.00 o 
   3   0  10     6415.63     5941.06    112.35 o 
   4   0  10      409.69      385.46     27.68 o 
   5   0  10     3356.95     3275.13    143.93 o 
   6   0  10     4534.11     4566.21    100.48 o 
   7   0  10      512.88      534.26     64.48 o 
 -10   1  10      324.46      289.14     33.72 o 
  -9   1  10      480.38      468.10     20.47 o 
  -8   1  10     1184.22     1128.91     27.60 o 
  -7   1  10      708.66      796.49     42.18 o 
  -6   1  10     1260.23     1194.59     22.04 o 
  -5   1  10     1592.48     1557.53     22.30 o 
  -4   1  10      800.54      800.16     16.44 o 
  -3   1  10      509.32      477.94     12.24 o 
  -2   1  10     1109.16     1134.89     17.96 o 
  -1   1  10      223.28      233.34      9.90 o 
   0   1  10        5.80       13.99      7.33 o 
   1   1  10      135.04      134.25      9.33 o 
   2   1  10       17.81       23.84     10.73 o 
   3   1  10      241.94      221.63     15.54 o 
   4   1  10       58.07       60.52     14.36 o 
   5   1  10       31.34       27.81     15.49 o 
   6   1  10        5.47        8.81     17.17 o 
   7   1  10        0.44       -2.82     26.71 o 
 -10   2  10      134.88      127.68     17.67 o 
  -9   2  10       13.50       13.26     13.79 o 
  -8   2  10     1293.35     1265.62     30.65 o 
  -7   2  10      701.69      705.47     23.25 o 
  -6   2  10      276.66      295.03     15.44 o 
  -5   2  10      374.03      386.17     12.05 o 
  -4   2  10     2060.12     2023.41     28.61 o 
  -3   2  10       51.17       62.37      7.01 o 
  -2   2  10       76.86       88.58      7.22 o 
  -1   2  10     3149.22     3151.77     38.00 o 
   0   2  10      127.81      128.40      8.81 o 
   1   2  10      847.32      827.32     18.27 o 
   2   2  10     1391.54     1310.25     84.28 o 
   3   2  10     1095.07     1015.70     46.87 o 
   4   2  10      188.70      217.15     17.19 o 
   5   2  10      254.57      275.19     20.26 o 
   6   2  10     1067.59     1034.43     57.65 o 
   7   2  10        5.65       -8.93     19.31 o 
 -10   3  10        0.07       -7.58     16.62 o 
  -9   3  10        5.60      -14.78     16.33 o 
  -8   3  10        6.15       17.06     15.24 o 
  -7   3  10      139.13      125.88     14.99 o 
  -6   3  10      116.34      173.13     26.69 o 
  -5   3  10       63.19       78.55     11.66 o 
  -4   3  10     2517.51     2457.93     55.65 o 
  -3   3  10     1014.52      998.24     19.04 o 
  -2   3  10     1806.78     1887.87     26.67 o 
  -1   3  10     2608.09     2631.34     33.26 o 
   0   3  10     4152.80     4167.80     44.65 o 
   1   3  10     2050.30     2079.61     26.82 o 
   2   3  10     2486.40     2435.23     61.14 o 
   3   3  10     3483.41     3437.14     58.61 o 
   4   3  10      684.17      704.65     25.26 o 
   5   3  10      912.87      874.79     51.09 o 
   6   3  10      446.76      474.99     25.24 o 
   7   3  10      177.28      152.39     22.60 o 
 -10   4  10      477.91      577.58     28.31 o 
  -9   4  10      241.47      236.57     20.25 o 
  -8   4  10     3466.48     3415.65     66.57 o 
  -7   4  10     4533.62     4489.13     64.93 o 
  -6   4  10     1249.94     1211.15     28.21 o 
  -5   4  10     6700.66     6521.75     89.87 o 
  -4   4  10    12620.23    12372.58    146.25 o 
  -3   4  10     5696.25     5629.43     72.48 o 
  -2   4  10     5243.24     5376.10     68.19 o 
  -1   4  10    15325.85    15454.70    174.96 o 
   0   4  10     7044.94     7049.33     70.39 o 
   1   4  10     1252.86     1286.65     20.43 o 
   2   4  10     6736.03     6774.45     85.49 o 
   3   4  10     4138.34     3968.55     88.89 o 
   4   4  10      212.67      193.76     16.46 o 
   5   4  10      977.25     1049.70     27.90 o 
   6   4  10     1362.38     1303.87     31.39 o 
   7   4  10       53.10       41.14     18.51 o 
  -9   5  10        1.52      -10.44     18.06 o 
  -8   5  10        1.10       30.02     16.49 o 
  -7   5  10        7.25       30.30     15.13 o 
  -6   5  10       56.70       51.24     14.05 o 
  -5   5  10      163.54      155.98     14.70 o 
  -4   5  10       13.49       38.26     12.32 o 
  -3   5  10      560.60      585.17     19.63 o 
  -2   5  10      426.28      420.86     29.01 o 
  -1   5  10      568.80      697.66     34.65 o 
   0   5  10      811.49      843.33     31.24 o 
   1   5  10      737.77      754.06     21.60 o 
   2   5  10      590.45      595.40     19.95 o 
   3   5  10      413.59      441.64     25.11 o 
   4   5  10      439.41      445.01     20.36 o 
   5   5  10      344.20      339.53     20.74 o 
   6   5  10      209.97      238.34     22.18 o 
  -9   6  10       85.25       95.58     19.98 o 
  -8   6  10     1221.85     1191.70     33.80 o 
  -7   6  10     1780.61     1904.32     40.01 o 
  -6   6  10      137.92      137.39     16.76 o 
  -5   6  10     1527.17     1467.83     47.21 o 
  -4   6  10     4701.10     4653.34     65.08 o 
  -3   6  10      408.86      431.19     18.24 o 
  -2   6  10     1066.92     1007.25     24.27 o 
  -1   6  10     4082.76     3970.35    122.56 o 
   0   6  10     1425.76     1462.60     30.39 o 
   1   6  10       39.93       32.94     12.25 o 
   2   6  10     2007.18     1871.02    128.34 o 
   3   6  10     1208.12     1092.40     33.62 o 
   4   6  10        3.39       -8.58     13.77 o 
   5   6  10      304.29      252.92     22.92 o 
   6   6  10      738.63      694.82     28.02 o 
  -8   7  10       39.13       53.07     19.34 o 
  -7   7  10      244.44      244.65     23.14 o 
  -6   7  10       10.81       16.53     15.54 o 
  -5   7  10       15.81       15.83     14.67 o 
  -4   7  10        5.14       -7.41     13.17 o 
  -3   7  10        1.99       17.26     12.48 o 
  -2   7  10      329.09      323.78     17.36 o 
  -1   7  10      218.23      180.47     13.58 o 
   0   7  10      309.76      326.48     17.56 o 
   1   7  10      451.24      440.31     19.27 o 
   2   7  10      410.15      382.94     27.15 o 
   3   7  10      187.08      189.76     20.68 o 
   4   7  10      240.64      216.78     26.63 o 
   5   7  10      186.55      214.11     44.26 o 
  -8   8  10      162.84      186.13     22.69 o 
  -7   8  10       79.88       98.08     19.84 o 
  -6   8  10      144.83      139.63     18.56 o 
  -5   8  10       10.31        5.71     15.49 o 
  -4   8  10      128.15      146.41     16.78 o 
  -3   8  10      323.18      275.70     17.99 o 
  -2   8  10      101.76      142.20     21.37 o 
  -1   8  10      237.17      274.05     16.04 o 
   0   8  10        6.57        4.59     13.56 o 
   1   8  10       92.43       93.41     22.32 o 
   2   8  10      349.75      372.40     29.37 o 
   3   8  10      244.30      289.44     44.78 o 
   4   8  10        7.22       12.24     24.28 o 
   5   8  10      173.53      217.91     43.15 o 
  -7   9  10       48.33       49.06     20.81 o 
  -6   9  10        3.10       -3.47     18.34 o 
  -5   9  10        0.95      -20.49     17.41 o 
  -4   9  10       50.23       52.73     17.46 o 
  -3   9  10       55.11       50.74     18.77 o 
  -2   9  10        0.01        0.84     14.65 o 
  -1   9  10        5.94       17.26     13.46 o 
   0   9  10      121.19      129.81     19.83 o 
   1   9  10        0.40        9.29     21.77 o 
   2   9  10       29.40       32.23     19.20 o 
   3   9  10       50.70       34.03     21.83 o 
   4   9  10       24.79       32.49     25.68 o 
  -6  10  10       44.91        9.99     19.42 o 
  -5  10  10      330.78      278.44     23.61 o 
  -4  10  10      748.21      738.30     36.54 o 
  -3  10  10      122.39      142.93     19.26 o 
  -2  10  10      240.43      214.07     19.74 o 
  -1  10  10     1542.01     1528.11     38.01 o 
   0  10  10      431.17      457.20     29.73 o 
   1  10  10      418.41      383.14     27.37 o 
   2  10  10     1274.15     1336.13     72.79 o 
   3  10  10      817.32      829.28     55.96 o 
  -4  11  10       31.06       28.98     19.63 o 
  -3  11  10        0.38       -6.84     19.34 o 
  -2  11  10       73.93       83.44     19.47 o 
  -1  11  10        8.95       20.16     18.20 o 
   0  11  10       21.03        8.83     18.62 o 
   1  11  10        3.38       -5.09     22.79 o 
 -10   1  11        6.04      -27.71     27.69 o 
  -9   1  11       20.45       28.53     21.47 o 
  -8   1  11     1186.42     1144.10     26.72 o 
  -7   1  11      237.08      223.73     14.49 o 
  -6   1  11       53.37       53.57      9.25 o 
  -5   1  11     1979.36     2001.90     26.73 o 
  -4   1  11     1799.86     1747.57     26.33 o 
  -3   1  11      253.78      253.77     11.50 o 
  -2   1  11     1257.85     1305.59     20.20 o 
  -1   1  11     8132.08     8129.77     79.50 o 
   0   1  11     2362.65     2254.40     31.11 o 
   1   1  11     1389.17     1394.91     25.02 o 
   2   1  11     7828.09     7847.82     88.43 o 
   3   1  11     2773.89     2669.79     64.32 o 
   4   1  11     1145.89     1148.86     31.03 o 
   5   1  11     2226.66     2223.78     63.79 o 
   6   1  11     2663.85     2526.62     50.27 o 
   7   1  11      447.35      453.11     28.07 o 
 -10   2  11        4.18       21.32     21.45 o 
  -9   2  11        4.74       25.02     15.05 o 
  -8   2  11       59.16       78.62     15.77 o 
  -7   2  11        8.53        3.88     12.93 o 
  -6   2  11      443.38      425.94     18.40 o 
  -5   2  11      514.53      545.30     19.17 o 
  -4   2  11      561.56      583.94     16.46 o 
  -3   2  11     1852.74     1885.98     29.42 o 
  -2   2  11     1714.80     1739.32     25.77 o 
  -1   2  11     1640.48     1695.08     23.41 o 
   0   2  11     1605.17     1582.63     22.66 o 
   1   2  11     1188.21     1186.99     22.21 o 
   2   2  11      518.61      519.02     19.08 o 
   3   2  11      362.99      332.75     21.52 o 
   4   2  11      293.55      264.14     19.11 o 
   5   2  11        8.13       22.28     16.21 o 
   6   2  11       31.99       36.23     19.45 o 
   7   2  11        2.42       10.80     21.24 o 
 -10   3  11      164.91      158.85     19.54 o 
  -9   3  11       48.24       35.95     17.31 o 
  -8   3  11     1788.56     1824.21     38.52 o 
  -7   3  11     1345.52     1289.51     31.00 o 
  -6   3  11        9.56        8.89     11.88 o 
  -5   3  11     1373.67     1353.50     28.44 o 
  -4   3  11     3216.14     3235.51     47.88 o 
  -3   3  11      104.06      118.96     10.17 o 
  -2   3  11       69.66       68.13      9.21 o 
  -1   3  11     2795.90     2831.17     37.10 o 
   0   3  11        9.59        9.59      8.39 o 
   1   3  11      342.21      313.70     12.61 o 
   2   3  11      589.95      605.24     21.24 o 
   3   3  11       89.36       72.60     13.26 o 
   4   3  11      632.94      611.79     21.54 o 
   5   3  11       56.85       90.25     26.23 o 
   6   3  11      326.27      327.62     23.96 o 
 -10   4  11       57.51       69.82     20.27 o 
  -9   4  11       34.76       60.79     18.91 o 
  -8   4  11       90.75      123.56     17.91 o 
  -7   4  11      144.53      137.81     16.62 o 
  -6   4  11      255.41      276.52     28.09 o 
  -5   4  11      258.30      277.32     16.66 o 
  -4   4  11       23.02       39.45     12.24 o 
  -3   4  11     1456.51     1407.09     28.62 o 
  -2   4  11       32.27       38.69      8.78 o 
  -1   4  11      313.21      360.84     13.56 o 
   0   4  11      458.57      480.91     17.32 o 
   1   4  11       16.07       20.53     10.68 o 
   2   4  11        1.20       16.95     11.53 o 
   3   4  11      106.55       97.82     14.18 o 
   4   4  11        0.04       -1.19      7.05 o 
   5   4  11        5.88        7.47     16.29 o 
   6   4  11        0.11      -13.87     16.45 o 
  -9   5  11      649.14      671.89     28.61 o 
  -8   5  11     4106.85     3941.68     62.74 o 
  -7   5  11     3496.71     3573.30     56.88 o 
  -6   5  11     1448.07     1415.18     52.59 o 
  -5   5  11     5734.76     5532.10     75.16 o 
  -4   5  11     8872.89     8940.95    111.06 o 
  -3   5  11     1274.12     1247.21     27.41 o 
  -2   5  11     3761.25     3668.49     52.31 o 
  -1   5  11     7497.78     7503.41    158.74 o 
   0   5  11     1577.87     1600.57     30.78 o 
   1   5  11      731.86      727.42     32.52 o 
   2   5  11     2629.35     2379.86     58.11 o 
   3   5  11     1389.95     1375.37     31.02 o 
   4   5  11       17.20        3.51     14.67 o 
   5   5  11      545.98      553.30     35.87 o 
   6   5  11      888.25      917.10     32.94 o 
  -9   6  11       97.10      119.06     21.87 o 
  -8   6  11       98.98      117.45     20.11 o 
  -7   6  11       90.00      102.10     17.62 o 
  -6   6  11      515.80      497.99     22.52 o 
  -5   6  11     1280.50     1211.19     30.07 o 
  -4   6  11      844.88      895.36     26.00 o 
  -3   6  11     1067.38     1078.00     27.17 o 
  -2   6  11     1966.68     1879.60     34.77 o 
  -1   6  11     1472.71     1469.96     35.97 o 
   0   6  11      608.33      647.58     28.65 o 
   1   6  11     1598.38     1509.45     46.76 o 
   2   6  11      714.03      708.50     35.53 o 
   3   6  11      176.76      167.52     36.45 o 
   4   6  11      133.93       99.44     24.69 o 
   5   6  11       62.69       73.34     26.00 o 
  -8   7  11      236.80      211.14     22.66 o 
  -7   7  11        2.46       27.16     17.69 o 
  -6   7  11      304.83      291.73     20.89 o 
  -5   7  11       37.81       32.67     15.24 o 
  -4   7  11      111.16      136.73     16.02 o 
  -3   7  11      493.01      473.05     20.58 o 
  -2   7  11       42.40       46.27     14.14 o 
  -1   7  11      296.16      320.35     21.40 o 
   0   7  11      102.10       64.85     14.29 o 
   1   7  11       74.43       73.95     21.86 o 
   2   7  11      215.46      201.65     33.14 o 
   3   7  11      164.04      152.42     24.97 o 
   4   7  11       80.38       38.24     25.28 o 
   5   7  11      186.49      179.20     30.67 o 
  -7   8  11       87.22       85.58     19.83 o 
  -6   8  11        0.22       -3.74     17.11 o 
  -5   8  11       47.20       38.93     17.30 o 
  -4   8  11       29.94       32.30     15.91 o 
  -3   8  11        3.69        9.54     14.74 o 
  -2   8  11       30.77       25.55     15.08 o 
  -1   8  11        0.91       16.11     15.07 o 
   0   8  11        5.72       -7.45     15.77 o 
   1   8  11       31.77       26.80     21.83 o 
   2   8  11       15.18       31.05     22.67 o 
   3   8  11        5.58       43.41     45.88 o 
   4   8  11       12.41       -6.27     47.65 o 
  -6   9  11       43.50       51.50     20.22 o 
  -5   9  11      557.19      512.58     25.79 o 
  -4   9  11     1473.38     1474.56     58.72 o 
  -3   9  11      407.77      384.48     26.71 o 
  -2   9  11     1190.14     1091.73     31.26 o 
  -1   9  11     2586.26     2650.96     78.15 o 
   0   9  11     1743.39     1866.20     49.70 o 
   1   9  11     1056.59     1132.04    123.46 o 
   2   9  11     2831.60     2952.11     96.98 o 
   3   9  11     2115.95     2215.23     64.02 o 
  -5  10  11        7.37       -6.86     19.88 o 
  -4  10  11       16.73       19.82     21.37 o 
  -3  10  11       67.95       68.20     22.59 o 
  -2  10  11       10.14        7.11     15.86 o 
  -1  10  11       27.70       39.86     18.39 o 
   0  10  11      123.07      106.90     28.54 o 
   1  10  11       12.05       -0.26     22.10 o 
   2  10  11        0.14        6.99     23.31 o 
  -3  11  11       53.33       74.24     21.07 o 
  -2  11  11       55.29       27.01     17.74 o 
  -1  11  11      350.62      405.97     28.83 o 
 -10   0  12       89.11       94.61     45.48 o 
  -9   0  12      102.73       72.19     38.34 o 
  -8   0  12     2864.19     2782.96    103.89 o 
  -7   0  12     2702.66     2751.46     65.13 o 
  -6   0  12      466.88      479.34     28.31 o 
  -5   0  12     7513.18     7580.72    108.94 o 
  -4   0  12    16027.87    16065.60    359.74 o 
  -3   0  12     2619.90     2693.88     56.21 o 
  -2   0  12    11321.21    11511.72    188.95 o 
  -1   0  12    20973.20    20583.19    326.99 o 
   0   0  12     7442.80     7339.52    127.07 o 
   1   0  12     6380.20     6353.32    121.49 o 
   2   0  12    13690.67    13508.34    185.43 o 
   3   0  12     7968.79     7775.28    144.07 o 
   4   0  12     1048.12     1074.00     59.90 o 
   5   0  12     3949.52     4003.05     92.91 o 
   6   0  12     2384.68     2495.93     74.84 o 
 -10   1  12       22.02       51.08     30.72 o 
  -9   1  12      111.12       83.64     22.16 o 
  -8   1  12      146.99      121.25     18.36 o 
  -7   1  12      316.38      311.06     16.76 o 
  -6   1  12      403.36      373.17     25.93 o 
  -5   1  12      931.70      930.39     18.45 o 
  -4   1  12      271.98      286.66     12.83 o 
  -3   1  12     1093.33     1098.38     30.42 o 
  -2   1  12      501.37      505.47     14.30 o 
  -1   1  12      269.95      293.50     12.51 o 
   0   1  12      367.75      389.11     13.98 o 
   1   1  12      177.25      168.72     13.57 o 
   2   1  12       24.83       28.14     12.94 o 
   3   1  12        3.54        5.11     12.48 o 
   4   1  12        9.98       -1.11     15.69 o 
   5   1  12        8.28        5.66     17.57 o 
   6   1  12       13.18       62.22     20.99 o 
 -10   2  12        8.02       -4.93     22.40 o 
  -9   2  12       21.35       16.65     15.67 o 
  -8   2  12      803.55      802.39     27.77 o 
  -7   2  12       76.88       60.36     14.98 o 
  -6   2  12      464.70      444.44     19.47 o 
  -5   2  12      600.05      598.05     30.82 o 
  -4   2  12     1427.14     1421.48     24.67 o 
  -3   2  12      874.86      837.70     21.55 o 
  -2   2  12      131.94      137.72     10.85 o 
  -1   2  12     1531.27     1522.44     22.74 o 
   0   2  12       93.67      106.04     10.41 o 
   1   2  12       81.95       72.47     12.37 o 
   2   2  12     1389.29     1320.96     29.86 o 
   3   2  12      189.77      164.83     17.59 o 
   4   2  12      165.65      148.74     16.34 o 
   5   2  12      309.71      311.31     22.70 o 
   6   2  12      354.65      306.38     25.12 o 
  -9   3  12      119.10      126.05     19.80 o 
  -8   3  12      275.14      329.54     21.05 o 
  -7   3  12      499.91      489.13     22.16 o 
  -6   3  12      465.87      487.65     20.23 o 
  -5   3  12      739.98      756.74     23.07 o 
  -4   3  12      424.23      381.69     17.01 o 
  -3   3  12      392.42      401.22     14.36 o 
  -2   3  12      258.55      262.97     12.58 o 
  -1   3  12        3.87        5.81      9.97 o 
   0   3  12       40.74       29.23      9.73 o 
   1   3  12        9.21       -2.09     11.21 o 
   2   3  12      102.95       97.30     13.94 o 
   3   3  12      316.64      362.82     19.37 o 
   4   3  12       74.34       78.25     19.23 o 
   5   3  12      357.06      355.86     20.65 o 
   6   3  12      188.12      203.70     21.10 o 
  -9   4  12      473.70      461.66     25.26 o 
  -8   4  12     2390.59     2378.10     45.91 o 
  -7   4  12     1197.22     1104.34     52.68 o 
  -6   4  12      228.25      231.63     17.60 o 
  -5   4  12     2428.27     2352.51     40.70 o 
  -4   4  12     2077.59     1992.18     36.09 o 
  -3   4  12       88.96      115.16     20.15 o 
  -2   4  12      355.29      393.11     17.57 o 
  -1   4  12     2495.90     2592.85     36.49 o 
   0   4  12        4.40       12.92     11.26 o 
   1   4  12        6.30      -20.93     17.44 o 
   2   4  12     1596.75     1641.96     71.63 o 
   3   4  12      252.52      261.11     17.98 o 
   4   4  12        4.04        5.24     15.14 o 
   5   4  12      538.25      578.81     26.61 o 
  -9   5  12       60.55       58.78     20.46 o 
  -8   5  12       63.24       64.22     19.38 o 
  -7   5  12       57.19       73.26     17.00 o 
  -6   5  12      166.78      160.69     17.45 o 
  -5   5  12      227.73      181.68     16.53 o 
  -4   5  12       79.64       70.61     14.32 o 
  -3   5  12      352.04      346.31     17.87 o 
  -2   5  12      232.80      225.83     15.82 o 
  -1   5  12       78.41       84.67     13.72 o 
   0   5  12       39.15       40.55     12.82 o 
   1   5  12       13.62       22.38     20.42 o 
   2   5  12        2.49       -2.71     19.78 o 
   3   5  12        4.61        6.49     23.78 o 
   4   5  12       28.38       41.71     23.76 o 
   5   5  12        8.86       -7.99     11.86 o 
  -8   6  12      668.07      702.15     29.51 o 
  -7   6  12      346.01      357.96     22.65 o 
  -6   6  12       15.64       10.73     16.26 o 
  -5   6  12      523.76      490.67     22.40 o 
  -4   6  12      642.64      655.42     23.89 o 
  -3   6  12       25.30       29.34     13.90 o 
  -2   6  12       19.11       19.53     11.75 o 
  -1   6  12     1063.33     1047.52     27.83 o 
   0   6  12        3.85       23.34     13.53 o 
   1   6  12       44.42       65.62     42.81 o 
   2   6  12      843.93      787.47     36.85 o 
   3   6  12      133.26      115.38     25.09 o 
   4   6  12       15.50        2.42     24.67 o 
   5   6  12      312.10      284.83     75.17 o 
  -8   7  12       77.24       75.91     21.06 o 
  -7   7  12      179.67      232.37     22.06 o 
  -6   7  12      135.74      116.52     18.44 o 
  -5   7  12      209.71      216.16     19.84 o 
  -4   7  12      224.27      226.86     18.74 o 
  -3   7  12       68.57       60.40     16.36 o 
  -2   7  12      264.70      266.68     15.96 o 
  -1   7  12        0.95       -3.71     13.83 o 
   0   7  12        1.22       10.87     20.75 o 
   1   7  12       31.48       59.41     23.33 o 
   2   7  12       19.55        1.85     21.91 o 
   3   7  12      140.26      169.27     27.05 o 
   4   7  12       77.15       31.88     27.60 o 
  -7   8  12      209.57      224.85     23.30 o 
  -6   8  12        0.72       19.43     18.44 o 
  -5   8  12      845.38      815.44     36.12 o 
  -4   8  12     1037.43     1068.04     31.21 o 
  -3   8  12      231.81      216.58     18.88 o 
  -2   8  12      928.23      901.41     26.24 o 
  -1   8  12     2430.64     2517.01     52.49 o 
   0   8  12      764.91      825.72     72.83 o 
   1   8  12      602.56      614.96     35.91 o 
   2   8  12     1838.75     1885.13     56.89 o 
   3   8  12      819.50      870.39     44.47 o 
  -6   9  12        9.70      -25.19     19.47 o 
  -5   9  12        0.41       17.07     18.92 o 
  -4   9  12       15.38        0.01     22.43 o 
  -3   9  12        1.73      -17.87     16.55 o 
  -2   9  12        2.42       11.70     15.36 o 
  -1   9  12        3.30        9.53     13.43 o 
   0   9  12        0.02      -33.31     23.88 o 
   1   9  12        5.08       18.31     26.45 o 
   2   9  12       29.65       56.11     23.98 o 
  -4  10  12     1089.21     1122.82     36.51 o 
  -3  10  12      726.09      722.71     33.24 o 
  -2  10  12     1017.38      970.06     29.75 o 
  -1  10  12     1870.82     1909.32     42.30 o 
   0  10  12      881.46     1001.29     48.83 o 
  -9   1  13      240.76      235.18     33.05 o 
  -8   1  13     2907.93     2930.37     82.25 o 
  -7   1  13     1709.32     1724.28     32.74 o 
  -6   1  13      574.37      588.37     21.89 o 
  -5   1  13     4930.95     4946.89     59.48 o 
  -4   1  13     5556.78     5494.45     72.12 o 
  -3   1  13     1277.54     1270.21     24.41 o 
  -2   1  13     3766.35     3854.36     47.79 o 
  -1   1  13     8350.81     8393.27     91.76 o 
   0   1  13     1165.61     1100.91     22.60 o 
   1   1  13      762.82      798.78     23.28 o 
   2   1  13     3613.86     3593.46     66.15 o 
   3   1  13      968.22      898.75     29.19 o 
   4   1  13       19.46        4.67     18.00 o 
   5   1  13      855.74      881.30     39.00 o 
  -9   2  13      142.07      159.93     34.93 o 
  -8   2  13      343.62      303.64     20.71 o 
  -7   2  13      469.45      417.59     20.90 o 
  -6   2  13      118.98      116.06     15.31 o 
  -5   2  13       52.59       30.89     12.76 o 
  -4   2  13      831.02      794.44     23.02 o 
  -3   2  13      165.21      159.06     12.14 o 
  -2   2  13        0.84        2.25      9.71 o 
  -1   2  13        2.71        4.93      9.66 o 
   0   2  13      366.47      375.52     14.57 o 
   1   2  13      237.66      249.75     16.33 o 
   2   2  13      205.77      227.71     17.06 o 
   3   2  13      147.23      130.00     16.44 o 
   4   2  13      258.13      265.42     20.73 o 
   5   2  13       83.43       84.85     18.42 o 
  -9   3  13        2.14      -21.06     18.25 o 
  -8   3  13      444.31      424.28     23.61 o 
  -7   3  13       28.46       28.59     15.53 o 
  -6   3  13      305.48      344.76     19.47 o 
  -5   3  13      163.20      179.05     16.16 o 
  -4   3  13      101.84      105.97     13.69 o 
  -3   3  13      456.44      445.63     19.08 o 
  -2   3  13        3.45       17.30     10.45 o 
  -1   3  13      597.68      629.47     18.66 o 
   0   3  13       40.20       36.49     10.73 o 
   1   3  13      100.85       91.69     26.25 o 
   2   3  13      789.33      805.72     26.10 o 
   3   3  13      290.13      294.28     20.08 o 
   4   3  13       26.11       21.95     17.13 o 
   5   3  13      677.54      678.50     30.60 o 
  -9   4  13        3.06       19.14     19.63 o 
  -8   4  13        8.77        4.65     17.86 o 
  -7   4  13       13.53       26.86     16.61 o 
  -6   4  13      153.52      173.49     20.11 o 
  -5   4  13      183.07      180.30     21.19 o 
  -4   4  13       64.79       57.48     14.05 o 
  -3   4  13      476.94      441.55     18.98 o 
  -2   4  13      510.66      519.86     20.31 o 
  -1   4  13      378.26      398.46     19.01 o 
   0   4  13      738.07      749.81     36.50 o 
   1   4  13      481.19      418.42     28.61 o 
   2   4  13      510.22      507.01     32.26 o 
   3   4  13      153.24      151.69     32.16 o 
   4   4  13      318.16      297.22     25.79 o 
   5   4  13      125.11      128.26     20.46 o 
  -8   5  13      809.51      801.67     32.93 o 
  -7   5  13      259.79      275.69     21.50 o 
  -6   5  13        3.73      -12.16     15.14 o 
  -5   5  13      675.33      643.75     24.21 o 
  -4   5  13      769.56      795.78     25.47 o 
  -3   5  13        8.80       11.00     13.13 o 
  -2   5  13      487.51      467.38     20.44 o 
  -1   5  13     1294.83     1318.13     30.75 o 
   0   5  13      255.77      211.48     24.31 o 
   1   5  13      110.05       96.71     23.06 o 
   2   5  13     1799.49     1737.62     90.76 o 
   3   5  13      609.99      502.75     36.09 o 
   4   5  13      186.76      167.29     28.52 o 
  -8   6  13        9.72       19.20     19.76 o 
  -7   6  13        0.53        4.48     17.69 o 
  -6   6  13        0.25       -5.28     16.45 o 
  -5   6  13       11.98       25.39     21.96 o 
  -4   6  13      295.58      279.27     18.97 o 
  -3   6  13      288.71      320.14     19.04 o 
  -2   6  13      527.34      508.82     27.91 o 
  -1   6  13      644.05      667.09     24.32 o 
   0   6  13     1050.57     1097.73     52.94 o 
   1   6  13      758.29      725.89     62.71 o 
   2   6  13      861.05      841.71     40.97 o 
   3   6  13      957.96      916.04     43.19 o 
   4   6  13      456.04      414.09     36.05 o 
  -7   7  13       90.45      129.70     30.27 o 
  -6   7  13        2.54        3.41     20.63 o 
  -5   7  13      376.69      343.06     22.81 o 
  -4   7  13      474.60      434.54     23.14 o 
  -3   7  13        4.66        5.48     15.07 o 
  -2   7  13      165.55      137.53     17.45 o 
  -1   7  13     1048.16     1019.39     50.96 o 
   0   7  13       36.47       54.27     29.28 o 
   1   7  13       39.55       58.35     26.09 o 
   2   7  13      776.40      787.15     90.54 o 
   3   7  13      105.76      124.22     28.65 o 
  -6   8  13      164.51      154.83     21.63 o 
  -5   8  13       43.73       40.50     19.15 o 
  -4   8  13        5.54       26.28     18.00 o 
  -3   8  13       35.96       26.39     17.55 o 
  -2   8  13       46.80       33.09     17.22 o 
  -1   8  13        9.31        1.86     16.67 o 
   0   8  13        6.06       34.85     24.95 o 
   1   8  13       49.75       38.36     25.58 o 
   2   8  13        4.15       18.39     27.23 o 
  -5   9  13     1858.72     1833.40     43.35 o 
  -4   9  13     2362.23     2530.39     49.74 o 
  -3   9  13     1032.81      989.49     32.29 o 
  -2   9  13     1898.43     1922.62     42.96 o 
  -1   9  13     2543.95     2704.02     89.55 o 
   0   9  13      994.65     1089.44     65.67 o 
   1   9  13      756.73      774.52     43.36 o 
  -9   0  14     1142.23     1076.25     73.19 o 
  -8   0  14     2664.76     2745.37    111.03 o 
  -7   0  14     1891.02     1887.03     85.35 o 
  -6   0  14     1585.75     1514.53     73.79 o 
  -5   0  14     4878.67     4818.15     96.04 o 
  -4   0  14     2529.24     2529.43     60.34 o 
  -3   0  14     1251.53     1228.89     33.01 o 
  -2   0  14     1595.84     1715.52     38.28 o 
  -1   0  14     2430.57     2426.32     45.87 o 
   0   0  14      309.34      288.92     25.85 o 
   1   0  14       71.63       97.67     54.15 o 
   2   0  14     1063.91     1097.72     42.32 o 
   3   0  14       11.54       -0.21     22.53 o 
   4   0  14       46.08       49.81     27.12 o 
   5   0  14      155.65      148.17     66.48 o 
  -9   1  14       64.07       41.73     31.94 o 
  -8   1  14       76.61       49.53     39.52 o 
  -7   1  14       62.65       52.71     26.94 o 
  -6   1  14       47.98       51.55     14.84 o 
  -5   1  14       76.79       83.00     14.07 o 
  -4   1  14        1.13      -11.13     12.27 o 
  -3   1  14      104.12      126.32     13.66 o 
  -2   1  14        2.36       -8.63     14.78 o 
  -1   1  14       37.01       53.40     11.03 o 
   0   1  14       21.25       17.55     12.84 o 
   1   1  14        7.94       18.49     14.12 o 
   2   1  14       34.57       36.09     15.24 o 
   3   1  14       43.12       25.46     16.99 o 
   4   1  14       36.84       40.08     19.33 o 
   5   1  14       48.64       74.99     25.67 o 
  -9   2  14       69.42       56.24     24.19 o 
  -8   2  14      896.81      881.35     36.44 o 
  -7   2  14      112.90      110.80     17.21 o 
  -6   2  14       12.23       13.74     14.37 o 
  -5   2  14     1338.47     1385.90     34.01 o 
  -4   2  14      629.63      634.69     23.26 o 
  -3   2  14       13.71        9.10     10.93 o 
  -2   2  14      606.26      591.08     23.22 o 
  -1   2  14     1345.59     1353.25     29.36 o 
   0   2  14       28.84       14.05     14.70 o 
   1   2  14      113.25      138.82     15.81 o 
   2   2  14     1427.15     1401.50     33.40 o 
   3   2  14       68.42       39.60     15.47 o 
   4   2  14       31.18       28.49     18.23 o 
  -9   3  14       85.51      103.23     24.66 o 
  -8   3  14      105.44      133.16     19.48 o 
  -7   3  14      216.12      214.27     19.44 o 
  -6   3  14      544.63      541.95     23.57 o 
  -5   3  14      947.49      966.99     27.25 o 
  -4   3  14     1409.72     1442.92     31.30 o 
  -3   3  14     1170.53     1224.32     29.82 o 
  -2   3  14     2317.31     2258.41     36.02 o 
  -1   3  14     1390.94     1432.54     27.14 o 
   0   3  14     1225.53     1304.69     35.41 o 
   1   3  14     1590.82     1672.71     47.28 o 
   2   3  14      758.42      722.72     36.44 o 
   3   3  14      428.75      407.97     26.64 o 
   4   3  14      359.82      356.90     27.14 o 
  -8   4  14      576.65      627.96     28.02 o 
  -7   4  14        0.97      -10.57     16.58 o 
  -6   4  14       29.01       31.55     16.59 o 
  -5   4  14      935.61      982.85     38.72 o 
  -4   4  14      538.83      516.74     21.60 o 
  -3   4  14        6.51        0.49     14.41 o 
  -2   4  14      993.83      893.98     31.03 o 
  -1   4  14     2507.12     2672.22     44.72 o 
   0   4  14      212.87      195.96     19.47 o 
   1   4  14     1106.37      988.46     40.43 o 
   2   4  14     2549.24     2539.88     66.15 o 
   3   4  14      869.10      803.86     40.75 o 
   4   4  14      405.65      420.09     49.09 o 
  -8   5  14       12.78       39.46     19.86 o 
  -7   5  14      124.49       96.85     19.62 o 
  -6   5  14       49.45       36.39     17.81 o 
  -5   5  14       71.15       96.71     17.51 o 
  -4   5  14      308.50      274.39     19.60 o 
  -3   5  14      303.94      290.20     19.11 o 
  -2   5  14      225.29      250.69     18.14 o 
  -1   5  14      456.23      457.01     21.25 o 
   0   5  14      539.91      504.74     32.15 o 
   1   5  14      141.95      160.45     26.54 o 
   2   5  14      176.51      155.98     38.05 o 
   3   5  14      219.30      222.95     29.88 o 
  -7   6  14        7.94       25.57     18.88 o 
  -6   6  14       13.89       21.95     17.92 o 
  -5   6  14      505.93      438.95     23.92 o 
  -4   6  14      412.46      448.48     23.05 o 
  -3   6  14        2.85       18.72     16.42 o 
  -2   6  14      536.77      527.10     23.74 o 
  -1   6  14      970.12     1041.33     30.19 o 
   0   6  14       99.24       97.61     24.83 o 
   1   6  14      309.00      347.62     31.58 o 
   2   6  14      855.47      843.77     42.23 o 
   3   6  14      400.62      415.56     35.84 o 
  -6   7  14       69.27       36.46     19.85 o 
  -5   7  14      148.10      133.54     19.83 o 
  -4   7  14      278.44      270.28     21.23 o 
  -3   7  14      429.74      415.71     20.44 o 
  -2   7  14      229.21      236.62     21.53 o 
  -1   7  14      442.31      395.88     33.13 o 
   0   7  14      419.19      404.83     33.39 o 
   1   7  14      136.29      133.96     29.62 o 
   2   7  14       65.50       73.08     27.90 o 
  -5   8  14     1036.25     1020.26     41.85 o 
  -4   8  14     1120.26     1110.96     33.74 o 
  -3   8  14      202.57      188.55     18.53 o 
  -2   8  14      831.67      804.33     30.36 o 
  -1   8  14      813.88      869.11     60.61 o 
   0   8  14      135.09      158.31     28.55 o 
   1   8  14      160.37      138.65     30.52 o 
  -3   9  14       88.00      106.79     18.64 o 
  -2   9  14      125.45       80.23     20.82 o 
  -8   1  15     1293.05     1328.37     65.93 o 
  -7   1  15       86.17       88.58     28.96 o 
  -6   1  15       32.15       25.99     15.57 o 
  -5   1  15      947.15     1009.15     40.67 o 
  -4   1  15      549.10      524.60     44.65 o 
  -3   1  15      265.87      267.73     17.24 o 
  -2   1  15      387.93      351.88     26.37 o 
  -1   1  15      392.88      411.33     18.89 o 
   0   1  15      342.05      362.83     22.37 o 
   1   1  15        7.02       19.75     14.83 o 
   2   1  15      381.03      367.33     21.50 o 
   3   1  15        2.71       15.14     17.84 o 
   4   1  15       17.21       10.97     19.60 o 
  -8   2  15      167.64      154.25     26.35 o 
  -7   2  15       85.58       85.85     17.76 o 
  -6   2  15      155.39      150.24     17.82 o 
  -5   2  15      336.97      339.23     26.24 o 
  -4   2  15      157.02      179.19     17.33 o 
  -3   2  15      103.19      103.03     15.56 o 
  -2   2  15      118.31      138.39     18.14 o 
  -1   2  15       90.64      114.55     15.44 o 
   0   2  15       43.00       65.78     17.60 o 
   1   2  15        0.16        3.36     17.34 o 
   2   2  15       43.09       60.90     19.85 o 
   3   2  15       95.11       92.01     18.92 o 
   4   2  15       96.90      100.83     21.56 o 
  -8   3  15      676.36      737.95     32.08 o 
  -7   3  15      117.82      154.10     19.86 o 
  -6   3  15       71.05       80.33     17.19 o 
  -5   3  15     1718.55     1705.70     36.74 o 
  -4   3  15     1201.27     1269.38     32.47 o 
  -3   3  15      283.41      264.31     18.81 o 
  -2   3  15     2054.42     2134.00     45.90 o 
  -1   3  15     2846.90     2852.67     46.88 o 
   0   3  15      488.95      470.06     25.23 o 
   1   3  15     1192.03     1148.61     67.66 o 
   2   3  15     2543.46     2581.26    119.63 o 
   3   3  15      728.21      790.56     42.44 o 
  -7   4  15      172.08      198.98     20.66 o 
  -6   4  15      245.76      210.97     20.34 o 
  -5   4  15      159.30      186.31     18.51 o 
  -4   4  15      405.35      476.57     38.99 o 
  -3   4  15      174.45      154.90     17.87 o 
  -2   4  15      360.82      381.03     28.29 o 
  -1   4  15      235.08      257.39     28.11 o 
   0   4  15       85.74       95.29     25.78 o 
   1   4  15      115.38      111.42     20.42 o 
   2   4  15       45.91       24.11     26.30 o 
   3   4  15       43.08       51.10     30.07 o 
  -7   5  15      124.34      185.97     21.37 o 
  -6   5  15       12.28        3.03     17.49 o 
  -5   5  15     1252.61     1326.58     35.11 o 
  -4   5  15      835.05      860.92     26.69 o 
  -3   5  15      119.96       90.25     17.88 o 
  -2   5  15     1494.65     1562.23     50.10 o 
  -1   5  15     1759.06     1812.46     97.13 o 
   0   5  15      285.35      255.75     30.66 o 
   1   5  15      624.03      669.80     38.54 o 
   2   5  15     1576.13     1646.99     56.11 o 
  -6   6  15      691.28      677.48     28.63 o 
  -5   6  15      891.66      937.30     32.16 o 
  -4   6  15      922.42      891.71     30.54 o 
  -3   6  15      855.64      889.98     30.49 o 
  -2   6  15      635.49      641.33     31.30 o 
  -1   6  15      647.87      614.83     37.40 o 
   0   6  15      406.97      430.22     33.42 o 
   1   6  15      202.75      165.73     28.87 o 
   2   6  15      153.73      124.26     29.16 o 
  -5   7  15      956.65     1009.18     39.34 o 
  -4   7  15      309.35      347.71     26.61 o 
  -3   7  15      113.75       76.43     19.52 o 
  -2   7  15      468.73      426.70     33.28 o 
  -1   7  15      747.92      812.84     64.28 o 
   0   7  15       41.60       72.39     27.28 o 
   1   7  15      210.36      250.75     33.48 o 
  -3   8  15      102.48       75.72     20.38 o 
  -2   8  15      130.00      147.50     35.31 o 
  -8   0  16      245.87      200.47     52.29 o 
  -7   0  16      126.74      196.12     48.82 o 
  -6   0  16      322.09      386.85     51.82 o 
  -5   0  16       98.79       55.21     36.84 o 
  -4   0  16      320.80      375.95     29.73 o 
  -3   0  16      872.25      919.68     39.74 o 
  -2   0  16       19.71      -17.83     11.89 o 
  -1   0  16        5.62      -17.80     28.81 o 
   0   0  16      632.55      646.95     41.98 o 
   1   0  16       30.04       42.27     23.66 o 
   2   0  16      117.23      117.34     26.87 o 
   3   0  16        7.78       -7.44     26.33 o 
  -8   1  16        7.59       11.24     31.42 o 
  -7   1  16        0.15      -36.76     40.13 o 
  -6   1  16       12.65       30.56     40.86 o 
  -5   1  16       72.06      103.68     21.15 o 
  -4   1  16      110.06      123.37     24.34 o 
  -3   1  16      139.17      168.56     19.48 o 
  -2   1  16      296.62      321.72     22.10 o 
  -1   1  16      378.91      398.42     36.83 o 
   0   1  16      243.73      248.99     30.31 o 
   1   1  16      434.76      445.28     33.37 o 
   2   1  16      250.80      281.13     25.47 o 
   3   1  16      229.27      216.56     22.11 o 
  -7   2  16      221.84      226.84     32.58 o 
  -6   2  16      157.10      196.57     23.48 o 
  -5   2  16     1414.76     1456.85     49.89 o 
  -4   2  16      841.90      827.82     42.78 o 
  -3   2  16      115.26      114.97     19.42 o 
  -2   2  16     1517.07     1504.57     33.46 o 
  -1   2  16     1721.90     1843.23     48.67 o 
   0   2  16      263.16      291.07     40.13 o 
   1   2  16      653.46      718.29     49.48 o 
   2   2  16     1502.70     1564.11     66.90 o 
  -7   3  16      260.51      320.00     23.32 o 
  -6   3  16      190.06      179.88     19.98 o 
  -5   3  16      197.64      176.09     20.18 o 
  -4   3  16       26.04       40.82     17.27 o 
  -3   3  16      125.50      132.38     17.81 o 
  -2   3  16        2.72        0.30     18.37 o 
  -1   3  16        4.95       -7.17     25.48 o 
   0   3  16        2.18        5.14     18.45 o 
   1   3  16       39.49       37.84     20.33 o 
   2   3  16       12.54       26.74     21.30 o 
  -7   4  16      438.72      523.25     26.93 o 
  -6   4  16      364.72      394.73     29.45 o 
  -5   4  16     1444.99     1522.27     43.95 o 
  -4   4  16     1281.52     1304.21     34.69 o 
  -3   4  16      413.98      402.33     22.78 o 
  -2   4  16     1339.08     1307.55     33.53 o 
  -1   4  16     1656.01     1708.71     54.85 o 
   0   4  16      274.88      223.84     68.08 o 
   1   4  16      360.96      356.81     38.83 o 
   2   4  16      838.80      820.61     35.12 o 
  -6   5  16       49.10       67.45     20.49 o 
  -5   5  16       45.58       61.97     19.27 o 
  -4   5  16      245.54      268.79     26.63 o 
  -3   5  16        5.03       -1.26     17.42 o 
  -2   5  16       62.14       59.32     18.21 o 
  -1   5  16       29.42       26.06     26.50 o 
   0   5  16        0.75       29.41     26.55 o 
   1   5  16        0.09       -2.84     27.41 o 
  -5   6  16      818.10      770.56     30.26 o 
  -4   6  16      511.03      590.79     28.16 o 
  -3   6  16      163.94      148.83     20.75 o 
  -2   6  16      669.60      671.32     40.08 o 
  -1   6  16      700.80      786.44     43.08 o 
   0   6  16      139.62      141.90     57.30 o 
  -6   1  17       10.90      -30.69     28.40 o 
  -5   1  17      345.52      401.29     36.28 o 
  -4   1  17       24.75       14.87     20.12 o 
  -3   1  17        5.54       15.05     21.03 o 
  -2   1  17      400.08      435.98     25.24 o 
  -1   1  17      377.22      417.63     74.44 o 
   0   1  17       62.15       50.11     20.52 o 
   1   1  17      316.39      370.25     27.58 o 
  -6   2  17       64.43       67.90     27.50 o 
  -5   2  17      200.79      248.90     72.82 o 
  -4   2  17      211.87      296.07     29.79 o 
  -3   2  17      301.23      256.81     27.96 o 
  -2   2  17      358.94      365.98     25.28 o 
  -1   2  17      358.53      366.69     42.92 o 
   0   2  17      299.89      315.17     25.06 o 
   1   2  17      172.58      183.28     24.90 o 
  -6   3  17      736.05      706.04     34.25 o 
  -5   3  17     2024.16     2027.31     51.02 o 
  -4   3  17      629.00      638.23     27.26 o 
  -3   3  17      625.14      631.42     33.63 o 
  -2   3  17     1332.45     1538.92     54.06 o 
  -1   3  17      978.97      913.45     45.85 o 
   0   3  17      225.29      276.90     32.92 o 
   1   3  17      521.50      521.05     30.82 o 
  -5   4  17       17.80       40.29     19.30 o 
  -4   4  17        6.28       29.05     18.71 o 
  -3   4  17       10.61       22.89     17.73 o 
  -2   4  17        1.55        1.45     28.21 o 
  -1   4  17       49.07       58.38     27.11 o 
   0   4  17        7.62       31.70     27.16 o 
  -4   5  17      144.43      158.56     22.30 o 
  -3   5  17        1.97        6.92     19.09 o 
  -2   5  17      206.10      206.88     32.69 o 
  -1   5  17       66.45       66.81     31.15 o 
  -5   0  18      302.95      254.68     48.86 o 
  -4   0  18       94.84      109.58     43.14 o 
  -3   0  18       29.83       14.73     24.72 o 
  -2   0  18      672.17      741.76     54.40 o 
  -1   0  18      582.91      652.14     52.67 o 
  -5   1  18       74.48       20.91     30.30 o 
  -4   1  18       73.36       53.62     22.00 o 
  -3   1  18       31.03       36.12     20.97 o 
  -2   1  18       16.33       18.86     36.08 o 
  -1   1  18        8.79       13.47     33.98 o 
  -4   2  18      670.63      686.51     39.72 o 
  -3   2  18      257.00      277.76     30.82 o 
  -2   2  18     1502.10     1607.54     73.41 o 
  -1   2  18      911.31     1077.97     63.82 o 
  -4   3  18      160.92      163.25     28.83 o 
  -3   3  18      163.63      210.73     30.61 o 
  -2   3  18       72.50       66.93     28.15 o 
                                                 
